# Supplementary material for: Chiral macrocyclic terpyridine complexes
Source: Chem Sci. 2018 Mar 23;9(15):3837–43. doi: 10.1039/c7sc05285e (PMC5941204; doi:10.1039/c7sc05285e)
Supplement: Supplementary file 2 [file SC-009-C7SC05285E-s002.cif]

# Electronic Supplementary Material (ESI) for Chemical Science.
# This journal is © The Royal Society of Chemistry 2018

####################################################################### 
# 
# This file contains crystal structure data downloaded from the 
# Cambridge Structural Database (CSD) hosted by the Cambridge 
# Crystallographic Data Centre (CCDC).
# 
# Full information about CCDC data access policies and citation 
# guidelines are available at http://www.ccdc.cam.ac.uk/access/V1 
# 
# Audit and citation data items may have been added by the CCDC. 
# Please retain this information to preserve the provenance of 
# this file and to allow appropriate attribution of the data. 
# 
#######################################################################

data_1
_database_code_depnum_ccdc_archive 'CCDC 1533847'
_audit_update_record             
;
2017-02-21 deposited with the CCDC.
2018-03-23 downloaded from the CCDC.
;

_exptl_crystal_recrystallization_method 
; 
 
;

#see the bottom part of the file for the full list of the applied restraints. 

#end of refcif 
_cell_length_a                   27.5449(3)
_cell_length_b                   55.4159(8)
_cell_length_c                   10.2412(15)
_cell_angle_alpha                90
_cell_angle_beta                 90
_cell_angle_gamma                90
_cell_volume                     15632(2)

_symmetry_cell_setting           orthorhombic
_symmetry_space_group_name_H-M   'F d d 2'
_symmetry_space_group_name_Hall  'F 2 -2d'
loop_
_symmetry_equiv_pos_as_xyz
x,y,z
x,y+1/2,z+1/2
x+1/2,y,z+1/2
x+1/2,y+1/2,z
-x+1/4,y+1/4,z+1/4
-x+1/4,y+3/4,z+3/4
-x+3/4,y+1/4,z+3/4
-x+3/4,y+3/4,z+1/4
x+1/4,-y+1/4,z+1/4
x+1/4,-y+3/4,z+3/4
x+3/4,-y+1/4,z+3/4
x+3/4,-y+3/4,z+1/4
-x+1/2,-y,z+1/2
-x+1/2,-y+1/2,z+1
-x+1,-y,z+1
-x+1,-y+1/2,z+1/2

loop_
_atom_type_symbol
_atom_type_scat_dispersion_real
_atom_type_scat_dispersion_imag
_atom_type_scat_Cromer_Mann_a1
_atom_type_scat_Cromer_Mann_b1
_atom_type_scat_Cromer_Mann_a2
_atom_type_scat_Cromer_Mann_b2
_atom_type_scat_Cromer_Mann_a3
_atom_type_scat_Cromer_Mann_b3
_atom_type_scat_Cromer_Mann_a4
_atom_type_scat_Cromer_Mann_b4
_atom_type_scat_Cromer_Mann_c
_atom_type_scat_source
C 0.0137 0.0067 2.3100 20.8439 1.0200 10.2075 1.5886 0.5687 0.8650 51.6512
0.2156 'International Tables Vol C 4.2.6.8 and 6.1.1.4'
H 0.0000 0.0000 0.4930 10.5109 0.3229 26.1257 0.1402 3.1424 0.0408 57.7998
0.0030 'International Tables Vol C 4.2.6.8 and 6.1.1.4'
F 0.0583 0.0400 3.5392 10.2825 2.6412 4.2944 1.5170 0.2615 1.0243 26.1476
0.2776 'International Tables Vol C 4.2.6.8 and 6.1.1.4'
Fe -0.2674 2.5551 11.7695 4.7611 7.3573 0.3072 3.5222 15.3535 2.3045 76.8805
1.0369 'International Tables Vol C 4.2.6.8 and 6.1.1.4'
N 0.0241 0.0134 12.2126 0.0057 3.1322 9.8933 2.0125 28.9975 1.1663 0.5826
-11.5290 'International Tables Vol C 4.2.6.8 and 6.1.1.4'
O 0.0389 0.0241 3.0485 13.2771 2.2868 5.7011 1.5463 0.3239 0.8670 32.9089
0.2508 'International Tables Vol C 4.2.6.8 and 6.1.1.4'
P 0.2543 0.3332 6.4345 1.9067 4.1791 27.1570 1.7800 0.5260 1.4908 68.1645
1.1149 'International Tables Vol C 4.2.6.8 and 6.1.1.4'


_cell_formula_units_Z            8

# Given Formula = C62 H34.00 F12 Fe1 N6 P2 
# Dc =      1.03 FOOO =   4895.99 Mu =     16.69 M =   1208.76
# Found Formula = C62 H34.00 F12 Fe1 N6 P2 
# Dc =      1.03 FOOO =   4895.99 Mu =     16.69 M =   1208.76

_chemical_formula_sum            'C62 H34 F12 Fe1 N6 P2'
_chemical_formula_moiety         'C62 H34 Fe N6, 2(F6 P)'
_chemical_compound_source        ?
_chemical_formula_weight         1208.76


_cell_measurement_reflns_used    0
_cell_measurement_theta_min      0
_cell_measurement_theta_max      0
_cell_measurement_temperature    193

_exptl_crystal_description       plate
_exptl_crystal_colour            purple
_exptl_crystal_size_min          0.030
_exptl_crystal_size_mid          0.110
_exptl_crystal_size_max          0.140

_exptl_crystal_density_diffrn    1.027
_exptl_crystal_density_meas      ?
_exptl_crystal_density_method    'not measured'
# Non-dispersive F(000): 
_exptl_crystal_F_000             4895.987
_exptl_absorpt_coefficient_mu    1.669

# Sheldrick geometric approximatio 0.83 0.95 
_exptl_absorpt_correction_type   multi-scan
_exptl_absorpt_process_details   'DENZO/SCALEPACK (Otwinowski & Minor, 1997)'
_exptl_absorpt_correction_T_min  0.83
_exptl_absorpt_correction_T_max  0.95
_diffrn_measurement_device_type  'Stoe StadiVari'
_diffrn_measurement_device       Area
_diffrn_detector                 Pilatus300K
_diffrn_detector_type            STOE
_diffrn_detector_area_resol_mean 5.81
_diffrn_source                   'Metaljet D2'
_diffrn_source_voltage           70
_diffrn_source_current           2.860
_diffrn_source_power             0.200
_diffrn_radiation_monochromator  'Graded multilayer mirror'
_diffrn_radiation_type           GaK\a
_diffrn_radiation_wavelength     1.34143
_diffrn_measurement_method       '\f & \w scans'

# If a reference occurs more than once, delete the author 
# and date from subsequent references. 
_computing_data_collection       'STOE X-AREA (Stoe & Cie 2011)'
_computing_cell_refinement       'STOE X-AREA (Stoe & Cie 2011)'
_computing_data_reduction        'STOE X-RED (Stoe & Cie 1996)'
_computing_structure_solution    'Superflip (Palatinus & Chapuis, 2007)'
_computing_structure_refinement  'CRYSTALS (Betteridge et al., 2003)'
_computing_publication_material  'CRYSTALS (Betteridge et al., 2003)'
_computing_molecular_graphics    'CAMERON (Watkin et al., 1996)'

_diffrn_standards_interval_time  .
_diffrn_standards_interval_count .
_diffrn_standards_number         0
_diffrn_standards_decay_%        ?

_diffrn_ambient_temperature      193
_diffrn_reflns_number            60208
_reflns_number_total             6558
_diffrn_reflns_av_R_equivalents  0.025
# Number of reflections without Friedels Law is 6558 
# Number of reflections with Friedels Law is 4399 
# Theoretical number of reflections is about 4409 


_diffrn_reflns_theta_min         2.775
_diffrn_reflns_theta_max         60.031
_diffrn_measured_fraction_theta_max 0.986

_diffrn_reflns_theta_full        58.230
_diffrn_measured_fraction_theta_full 0.996


_diffrn_reflns_limit_h_min       -33
_diffrn_reflns_limit_h_max       35
_diffrn_reflns_limit_k_min       -71
_diffrn_reflns_limit_k_max       68
_diffrn_reflns_limit_l_min       -7
_diffrn_reflns_limit_l_max       13
_reflns_limit_h_min              0
_reflns_limit_h_max              35
_reflns_limit_k_min              0
_reflns_limit_k_max              71
_reflns_limit_l_min              -7
_reflns_limit_l_max              13

_oxford_diffrn_Wilson_B_factor   0.00
_oxford_diffrn_Wilson_scale      0.00

_atom_sites_solution_primary     Other #heavy,direct,difmap,geom,iterative
# _atom_sites_solution_secondary  difmap
_atom_sites_solution_hydrogens   difmap

_refine_diff_density_min         -0.27
_refine_diff_density_max         0.23


# The current dictionary definitions do not cover the 
# situation where the reflections used for refinement were 
# selected by a user-defined sigma threshold 


# The values actually used during refinement 
_oxford_reflns_threshold_expression_ref I>3.0\s(I)
_refine_ls_number_reflns         5455
_refine_ls_number_restraints     1
_refine_ls_number_parameters     376
_oxford_refine_ls_R_factor_ref   0.0355
_refine_ls_wR_factor_ref         0.0419
_refine_ls_goodness_of_fit_ref   1.0494
_refine_ls_shift/su_max          0.0079754
_refine_ls_shift/su_mean         0.0003446


# The values computed with all filters except I/sigma 
_oxford_reflns_number_all        6529
_refine_ls_R_factor_all          0.0399
_refine_ls_wR_factor_all         0.0455

# The values computed with a 2 sigma cutoff - a la SHELX 
_reflns_threshold_expression     I>2.0\s(I)
_reflns_number_gt                5766
_refine_ls_R_factor_gt           0.0366
_refine_ls_wR_factor_gt          0.0428

_refine_ls_abs_structure_Flack   0.488(5)
_refine_ls_abs_structure_details 'Flack (1983), 2159 Friedel-pairs'
# choose from: rm (reference molecule of known chirality), 
# ad (anomolous dispersion - Flack), rmad (rm and ad), 
# syn (from synthesis), unk (unknown) or . (not applicable). 
_chemical_absolute_configuration ad


_refine_ls_structure_factor_coef F
_refine_ls_matrix_type           full
_refine_ls_hydrogen_treatment    constr #undef, noref, refall,
# refxyz, refU, constr or mixed
_refine_ls_weighting_scheme      calc
_refine_ls_weighting_details     
;
 Method, part 1, Chebychev polynomial, (Watkin, 1994, Prince, 1982) 
 [weight] = 1.0/[A~0~*T~0~(x)+A~1~*T~1~(x) ... +A~n-1~]*T~n-1~(x)] 
 where A~i~ are the Chebychev coefficients listed below and x= Fcalc/Fmax 
 Method = Robust Weighting (Prince, 1982) 
 W = [weight] * [1-(deltaF/6*sigmaF)^2^]^2^ 
 A~i~ are: 
 0.513 0.522 0.217 
;

# start Validation Reply Form
_vrf_PLAT012_1                   
;
PROBLEM: No _shelx_res_checksum found in CIF.............     Please Check
RESPONSE: _shelx_res_checksum is and will only be available for
structures processed by SHELX
;
_vrf_PLAT183_1                   
;
PROBLEM: Missing _cell_measurement_reflns_used value ....     Please Do ! 
RESPONSE: The unit cell is refined at the end of the experiment using
all available reflections from the data collection
;
_vrf_PLAT184_1                   
;
PROBLEM: Missing _cell_measurement_theta_min value ......     Please Do ! 
RESPONSE: The unit cell is refined at the end of the experiment using
all available reflections from the data collection
;
_vrf_PLAT185_1                   
;
PROBLEM: Missing _cell_measurement_theta_max value ......     Please Do ! 
RESPONSE: The unit cell is refined at the end of the experiment using
all available reflections from the data collection
;
# end Validation Reply Form

# Uequiv = arithmetic mean of Ui i.e. Ueqiv = (U1+U2+U3)/3

# Replace last . with number of unfound hydrogen atoms attached to an atom.

# ..._refinement_flags_... 
# . no refinement constraints           S special position constraint on site
# G rigid group refinement of site      R riding atom
# D distance or angle restraint on site T thermal displacement constraints
# U Uiso or Uij restraint (rigid bond)  P partial occupancy constraint

# SQUEEZE RESULTS (Version = 181115)
# Note: Data are Listed for all Voids in the P1 Unit Cell
# i.e. Centre of Gravity, Solvent Accessible Volume,
# Recovered number of Electrons in the Void and
# Details about the Squeezed Material
loop_
_platon_squeeze_void_nr
_platon_squeeze_void_average_x
_platon_squeeze_void_average_y
_platon_squeeze_void_average_z
_platon_squeeze_void_volume
_platon_squeeze_void_count_electrons
_platon_squeeze_void_content
1 -0.012 -0.005 0.636 6498 1840 ' '
_platon_squeeze_void_probe_radius 1.20
_platon_squeeze_details          ?

loop_
_atom_site_label
_atom_site_type_symbol
_atom_site_fract_x
_atom_site_fract_y
_atom_site_fract_z
_atom_site_U_iso_or_equiv
_atom_site_occupancy
_atom_site_adp_type
_atom_site_refinement_flags_posn
_atom_site_refinement_flags_adp
_atom_site_refinement_flags_occupancy
_atom_site_disorder_assembly
_atom_site_disorder_group
_atom_site_attached_hydrogens
Fe1 Fe 0.5000 0.5000 0.27043(7) 0.0389 1.0000 Uani S T . . . .
N1 N 0.43187(5) 0.50247(3) 0.2699(3) 0.0406 1.0000 Uani . . . . . .
N2 N 0.48498(6) 0.47467(3) 0.1443(2) 0.0468 1.0000 Uani . . . . . .
N3 N 0.50817(6) 0.47355(3) 0.4001(2) 0.0398 1.0000 Uani . . . . . .
C1 C 0.40974(8) 0.51880(4) 0.3460(3) 0.0500 1.0000 Uani . . . . . .
C2 C 0.35975(8) 0.52144(5) 0.3451(4) 0.0649 1.0000 Uani . . . . . .
C3 C 0.33160(9) 0.50612(5) 0.2590(4) 0.0750 1.0000 Uani . . . . . .
C4 C 0.35503(9) 0.48962(5) 0.1912(3) 0.0625 1.0000 Uani . . . . . .
C5 C 0.40537(7) 0.48781(4) 0.1933(3) 0.0441 1.0000 Uani . . . . . .
C6 C 0.43667(8) 0.47104(4) 0.1195(3) 0.0456 1.0000 Uani . . . . . .
C7 C 0.41932(8) 0.45162(4) 0.0428(3) 0.0462 1.0000 Uani . . . . . .
C8 C 0.45154(8) 0.43504(4) -0.0090(2) 0.0432 1.0000 Uani . . . . . .
C9 C 0.50055(8) 0.43864(5) 0.0151(3) 0.0542 1.0000 Uani . . . . . .
C10 C 0.51560(9) 0.45875(4) 0.0922(3) 0.0550 1.0000 Uani . . . . . .
C11 C 0.43435(8) 0.41391(4) -0.0788(2) 0.0458 1.0000 Uani . . . . . .
C12 C 0.41010(10) 0.41674(5) -0.1937(3) 0.0632 1.0000 Uani . . . . . .
C13 C 0.39539(13) 0.39684(6) -0.2681(3) 0.0779 1.0000 Uani . . . . . .
C14 C 0.40689(11) 0.37359(5) -0.2248(3) 0.0663 1.0000 Uani . . . . . .
C15 C 0.42953(10) 0.37057(5) -0.1069(3) 0.0660 1.0000 Uani . . . . . .
C16 C 0.44302(9) 0.39066(4) -0.0333(3) 0.0559 1.0000 Uani . . . . . .
C17 C 0.46367(10) 0.38739(4) 0.0944(3) 0.0591 1.0000 Uani . . . . . .
C18 C 0.47828(11) 0.38564(5) 0.2037(4) 0.0658 1.0000 Uani . . . . . .
C19 C 0.49467(11) 0.38504(5) 0.3324(4) 0.0659 1.0000 Uani . . . . . .
C20 C 0.50766(10) 0.38556(4) 0.4447(3) 0.0596 1.0000 Uani . . . . . .
C21 C 0.52714(9) 0.38733(4) 0.5712(3) 0.0544 1.0000 Uani . . . . . .
C22 C 0.53509(10) 0.36628(5) 0.6432(3) 0.0665 1.0000 Uani . . . . . .
C23 C 0.55821(10) 0.36795(5) 0.7684(3) 0.0659 1.0000 Uani . . . . . .
C24 C 0.57451(12) 0.39028(5) 0.8141(3) 0.0689 1.0000 Uani . . . . . .
C25 C 0.56576(10) 0.41108(5) 0.7407(3) 0.0597 1.0000 Uani . . . . . .
C26 C 0.54126(8) 0.40982(4) 0.6221(3) 0.0466 1.0000 Uani . . . . . .
C27 C 0.47388(8) 0.45985(4) 0.4570(3) 0.0436 1.0000 Uani . . . . . .
C28 C 0.48300(8) 0.43972(4) 0.5216(3) 0.0498 1.0000 Uani . . . . . .
C29 C 0.52985(8) 0.43226(4) 0.5461(3) 0.0447 1.0000 Uani . . . . . .
C30 C 0.56644(8) 0.44639(4) 0.4932(3) 0.0468 1.0000 Uani . . . . . .
C31 C 0.55543(8) 0.46654(4) 0.4205(3) 0.0424 1.0000 Uani . . . . . .
H21 H 0.3452 0.5331 0.4004 0.0789 1.0000 Uiso R . . . . .
H31 H 0.2969 0.5076 0.2527 0.0903 1.0000 Uiso R . . . . .
H41 H 0.3367 0.4792 0.1389 0.0720 1.0000 Uiso R . . . . .
H71 H 0.3851 0.4505 0.0262 0.0565 1.0000 Uiso R . . . . .
H91 H 0.5239 0.4280 -0.0173 0.0642 1.0000 Uiso R . . . . .
H101 H 0.5493 0.4611 0.1064 0.0658 1.0000 Uiso R . . . . .
H121 H 0.4025 0.4328 -0.2234 0.0759 1.0000 Uiso R . . . . .
H131 H 0.3790 0.3989 -0.3501 0.0953 1.0000 Uiso R . . . . .
H141 H 0.3974 0.3595 -0.2743 0.0797 1.0000 Uiso R . . . . .
H151 H 0.4361 0.3548 -0.0790 0.0766 1.0000 Uiso R . . . . .
H221 H 0.5251 0.3505 0.6084 0.0787 1.0000 Uiso R . . . . .
H231 H 0.5631 0.3534 0.8187 0.0782 1.0000 Uiso R . . . . .
H241 H 0.5899 0.3915 0.8966 0.0822 1.0000 Uiso R . . . . .
H251 H 0.5748 0.4265 0.7709 0.0698 1.0000 Uiso R . . . . .
H271 H 0.4410 0.4651 0.4506 0.0512 1.0000 Uiso R . . . . .
H281 H 0.4570 0.4299 0.5538 0.0596 1.0000 Uiso R . . . . .
H301 H 0.6007 0.4416 0.5025 0.0563 1.0000 Uiso R . . . . .
P1 P 0.23952(2) 0.449673(13) 0.08095(12) 0.0784 1.0000 Uani . . . . . .
F1 F 0.23914(7) 0.47334(4) -0.0040(3) 0.1095 1.0000 Uani . . . . . .
F2 F 0.22321(9) 0.43392(5) -0.0383(3) 0.1315 1.0000 Uani . . . . . .
F3 F 0.24082(9) 0.42621(4) 0.1698(4) 0.1337 1.0000 Uani . . . . . .
F4 F 0.25501(7) 0.46551(4) 0.2031(3) 0.1039 1.0000 Uani . . . . . .
F5 F 0.18392(6) 0.45328(4) 0.1105(3) 0.1090 1.0000 Uani . . . . . .
F6 F 0.29533(6) 0.44525(4) 0.0464(3) 0.1115 1.0000 Uani . . . . . .
loop_
_atom_site_aniso_label
_atom_site_aniso_U_11
_atom_site_aniso_U_22
_atom_site_aniso_U_33
_atom_site_aniso_U_23
_atom_site_aniso_U_13
_atom_site_aniso_U_12
Fe1 0.03368(17) 0.03172(16) 0.0513(2) 0.0000 0.0000 -0.00528(16)
N1 0.0347(7) 0.0313(7) 0.0559(10) -0.0038(8) 0.0020(9) -0.0046(6)
N2 0.0366(9) 0.0467(10) 0.0571(14) -0.0010(10) 0.0085(9) -0.0049(7)
N3 0.0373(8) 0.0314(8) 0.0507(12) -0.0019(8) 0.0035(8) 0.0023(6)
C1 0.0428(11) 0.0348(10) 0.0725(18) -0.0004(11) -0.0002(11) -0.0114(8)
C2 0.0367(10) 0.0566(13) 0.101(2) -0.0250(15) 0.0006(13) -0.0019(9)
C3 0.0383(11) 0.0794(18) 0.107(3) -0.011(2) -0.0070(15) -0.0093(11)
C4 0.0415(12) 0.0594(14) 0.087(2) -0.0204(15) -0.0084(12) -0.0073(10)
C5 0.0367(10) 0.0392(10) 0.0563(15) -0.0019(10) 0.0009(10) -0.0077(8)
C6 0.0400(10) 0.0381(10) 0.0587(16) 0.0003(10) -0.0008(10) -0.0092(8)
C7 0.0461(10) 0.0454(10) 0.0471(15) 0.0023(10) -0.0080(10) -0.0109(8)
C8 0.0459(10) 0.0470(11) 0.0367(13) -0.0027(10) 0.0013(9) -0.0065(9)
C9 0.0530(12) 0.0516(12) 0.0578(16) -0.0169(12) 0.0141(12) -0.0082(9)
C10 0.0451(12) 0.0516(12) 0.0684(19) 0.0011(13) 0.0122(11) -0.0090(9)
C11 0.0447(11) 0.0530(12) 0.0396(13) -0.0052(10) 0.0035(10) -0.0085(9)
C12 0.0732(16) 0.0589(14) 0.0575(18) -0.0053(12) 0.0093(14) -0.0148(12)
C13 0.090(2) 0.094(2) 0.0498(17) -0.0079(16) -0.0045(15) -0.0390(17)
C14 0.0785(17) 0.0636(15) 0.0569(17) -0.0241(15) 0.0112(15) -0.0166(12)
C15 0.0620(15) 0.0534(13) 0.083(2) -0.0211(14) -0.0053(14) -0.0041(11)
C16 0.0489(12) 0.0558(13) 0.0629(17) -0.0170(12) 0.0071(12) -0.0084(10)
C17 0.0665(15) 0.0416(12) 0.069(2) -0.0052(12) -0.0095(14) -0.0057(10)
C18 0.0637(15) 0.0541(14) 0.080(2) -0.0094(14) -0.0140(15) -0.0039(11)
C19 0.0712(17) 0.0453(13) 0.081(2) 0.0009(13) -0.0103(16) -0.0030(11)
C20 0.0649(16) 0.0458(12) 0.0682(19) 0.0053(12) -0.0193(14) -0.0042(10)
C21 0.0528(12) 0.0439(11) 0.0665(18) 0.0068(11) -0.0012(12) 0.0047(9)
C22 0.0648(15) 0.0511(13) 0.083(2) 0.0128(14) -0.0005(15) -0.0028(11)
C23 0.0683(15) 0.0573(14) 0.072(2) 0.0214(15) 0.0130(15) 0.0113(11)
C24 0.0833(19) 0.0699(16) 0.0535(17) 0.0058(14) -0.0052(14) 0.0158(14)
C25 0.0703(15) 0.0526(13) 0.0563(18) 0.0090(12) 0.0104(13) 0.0004(11)
C26 0.0440(11) 0.0467(11) 0.0492(14) 0.0069(10) 0.0123(10) 0.0056(9)
C27 0.0388(10) 0.0412(10) 0.0509(14) 0.0044(10) 0.0124(9) 0.0016(8)
C28 0.0495(11) 0.0438(11) 0.0561(15) 0.0003(12) 0.0151(12) 0.0023(9)
C29 0.0441(10) 0.0418(10) 0.0483(15) 0.0006(10) -0.0054(10) -0.0010(8)
C30 0.0447(10) 0.0468(11) 0.0490(15) -0.0040(10) -0.0045(10) 0.0013(8)
C31 0.0420(10) 0.0365(9) 0.0486(14) -0.0008(10) -0.0017(9) -0.0053(8)
P1 0.0466(3) 0.0550(4) 0.1335(8) -0.0102(4) -0.0265(4) -0.0054(3)
F1 0.0731(12) 0.0849(12) 0.171(3) 0.0300(15) 0.0126(14) 0.0043(9)
F2 0.0911(14) 0.1222(17) 0.181(3) -0.0733(19) -0.0494(16) -0.0038(12)
F3 0.1070(17) 0.0870(14) 0.207(3) 0.0276(18) -0.0592(18) -0.0248(12)
F4 0.0723(11) 0.1149(16) 0.1244(19) -0.0213(15) -0.0123(11) -0.0256(10)
F5 0.0465(9) 0.1361(17) 0.144(2) 0.0097(17) -0.0215(11) -0.0134(9)
F6 0.0517(9) 0.0949(13) 0.188(3) -0.0298(16) -0.0293(12) 0.0050(8)

_refine_ls_extinction_method     None
_oxford_refine_ls_scale          0.07386(9)
loop_
_geom_bond_atom_site_label_1
_geom_bond_site_symmetry_1
_geom_bond_atom_site_label_2
_geom_bond_site_symmetry_2
_geom_bond_distance
_geom_bond_publ_flag
Fe1 . N3 15_564 1.9907(19) yes
Fe1 . N2 15_564 1.952(2) yes
Fe1 . N1 15_564 1.8816(15) yes
Fe1 . N1 . 1.8816(15) yes
Fe1 . N2 . 1.952(2) yes
Fe1 . N3 . 1.9907(19) yes
N1 . C1 . 1.341(3) yes
N1 . C5 . 1.345(3) yes
N2 . C6 . 1.369(3) yes
N2 . C10 . 1.332(3) yes
N3 . C27 . 1.344(3) yes
N3 . C31 . 1.374(3) yes
C1 . C31 15_564 1.471(3) yes
C1 . C2 . 1.385(3) yes
C2 . C3 . 1.448(4) yes
C2 . H21 . 0.947 no
C3 . C4 . 1.317(4) yes
C3 . H31 . 0.962 no
C4 . C5 . 1.390(3) yes
C4 . H41 . 0.936 no
C5 . C6 . 1.476(3) yes
C6 . C7 . 1.416(3) yes
C7 . C8 . 1.383(3) yes
C7 . H71 . 0.959 no
C8 . C9 . 1.387(3) yes
C8 . C11 . 1.451(3) yes
C9 . C10 . 1.427(4) yes
C9 . H91 . 0.935 no
C10 . H101 . 0.948 no
C11 . C12 . 1.362(4) yes
C11 . C16 . 1.391(4) yes
C12 . C13 . 1.401(4) yes
C12 . H121 . 0.966 no
C13 . C14 . 1.399(5) yes
C13 . H131 . 0.959 no
C14 . C15 . 1.370(5) yes
C14 . H141 . 0.967 no
C15 . C16 . 1.395(3) yes
C15 . H151 . 0.935 no
C16 . C17 . 1.438(4) yes
C17 . C18 . 1.194(5) yes
C18 . C19 . 1.393(5) yes
C19 . C20 . 1.205(5) yes
C20 . C21 . 1.406(4) yes
C21 . C22 . 1.398(4) yes
C21 . C26 . 1.405(3) yes
C22 . C23 . 1.435(5) yes
C22 . H221 . 0.983 no
C23 . C24 . 1.397(4) yes
C23 . H231 . 0.967 no
C24 . C25 . 1.397(4) yes
C24 . H241 . 0.947 no
C25 . C26 . 1.391(4) yes
C25 . H251 . 0.945 no
C26 . C29 . 1.501(3) yes
C27 . C28 . 1.321(3) yes
C27 . H271 . 0.953 no
C28 . C29 . 1.378(3) yes
C28 . H281 . 0.958 no
C29 . C30 . 1.386(3) yes
C30 . C31 . 1.376(3) yes
C30 . H301 . 0.984 no
P1 . F1 . 1.574(2) yes
P1 . F2 . 1.567(3) yes
P1 . F3 . 1.587(3) yes
P1 . F4 . 1.586(3) yes
P1 . F5 . 1.574(2) yes
P1 . F6 . 1.596(2) yes
loop_
_geom_angle_atom_site_label_1
_geom_angle_site_symmetry_1
_geom_angle_atom_site_label_2
_geom_angle_site_symmetry_2
_geom_angle_atom_site_label_3
_geom_angle_site_symmetry_3
_geom_angle
_geom_angle_publ_flag
N3 15_564 Fe1 . N2 15_564 86.33(7) yes
N3 15_564 Fe1 . N1 15_564 99.69(8) yes
N2 15_564 Fe1 . N1 15_564 80.73(8) yes
N3 15_564 Fe1 . N1 . 80.54(8) yes
N2 15_564 Fe1 . N1 . 99.04(8) yes
N1 15_564 Fe1 . N1 . 179.67(16) yes
N3 15_564 Fe1 . N2 . 161.26(6) yes
N2 15_564 Fe1 . N2 . 97.12(13) yes
N1 15_564 Fe1 . N2 . 99.04(8) yes
N1 . Fe1 . N2 . 80.73(8) yes
N3 15_564 Fe1 . N3 . 96.33(11) yes
N2 15_564 Fe1 . N3 . 161.26(6) yes
N1 15_564 Fe1 . N3 . 80.54(8) yes
N1 . Fe1 . N3 . 99.69(8) yes
N2 . Fe1 . N3 . 86.33(7) yes
Fe1 . N1 . C1 . 120.05(15) yes
Fe1 . N1 . C5 . 119.94(15) yes
C1 . N1 . C5 . 120.01(16) yes
Fe1 . N2 . C6 . 115.74(16) yes
Fe1 . N2 . C10 . 127.37(17) yes
C6 . N2 . C10 . 116.3(2) yes
Fe1 . N3 . C27 . 128.69(15) yes
Fe1 . N3 . C31 . 114.63(14) yes
C27 . N3 . C31 . 116.11(19) yes
C31 15_564 C1 . N1 . 112.20(19) yes
C31 15_564 C1 . C2 . 126.5(2) yes
N1 . C1 . C2 . 121.3(2) yes
C1 . C2 . C3 . 118.4(2) yes
C1 . C2 . H21 . 119.2 no
C3 . C2 . H21 . 122.5 no
C2 . C3 . C4 . 117.7(2) yes
C2 . C3 . H31 . 121.6 no
C4 . C3 . H31 . 120.7 no
C3 . C4 . C5 . 122.1(2) yes
C3 . C4 . H41 . 117.7 no
C5 . C4 . H41 . 120.2 no
C4 . C5 . N1 . 120.4(2) yes
C4 . C5 . C6 . 128.3(2) yes
N1 . C5 . C6 . 111.23(17) yes
C5 . C6 . N2 . 112.34(19) yes
C5 . C6 . C7 . 124.45(19) yes
N2 . C6 . C7 . 122.9(2) yes
C6 . C7 . C8 . 120.1(2) yes
C6 . C7 . H71 . 118.6 no
C8 . C7 . H71 . 121.3 no
C7 . C8 . C9 . 117.4(2) yes
C7 . C8 . C11 . 121.04(19) yes
C9 . C8 . C11 . 121.4(2) yes
C8 . C9 . C10 . 119.6(2) yes
C8 . C9 . H91 . 121.1 no
C10 . C9 . H91 . 119.3 no
C9 . C10 . N2 . 123.7(2) yes
C9 . C10 . H101 . 118.4 no
N2 . C10 . H101 . 117.9 no
C8 . C11 . C12 . 119.5(2) yes
C8 . C11 . C16 . 121.8(2) yes
C12 . C11 . C16 . 118.7(2) yes
C11 . C12 . C13 . 121.4(3) yes
C11 . C12 . H121 . 119.0 no
C13 . C12 . H121 . 119.6 no
C12 . C13 . C14 . 119.2(3) yes
C12 . C13 . H131 . 121.3 no
C14 . C13 . H131 . 119.5 no
C13 . C14 . C15 . 119.7(3) yes
C13 . C14 . H141 . 121.1 no
C15 . C14 . H141 . 119.1 no
C14 . C15 . C16 . 120.0(3) yes
C14 . C15 . H151 . 118.1 no
C16 . C15 . H151 . 121.9 no
C15 . C16 . C11 . 120.9(3) yes
C15 . C16 . C17 . 119.7(3) yes
C11 . C16 . C17 . 119.3(2) yes
C16 . C17 . C18 . 175.5(3) yes
C17 . C18 . C19 . 176.6(3) yes
C18 . C19 . C20 . 176.8(3) yes
C19 . C20 . C21 . 174.1(3) yes
C20 . C21 . C22 . 119.2(2) yes
C20 . C21 . C26 . 120.6(2) yes
C22 . C21 . C26 . 120.1(3) yes
C21 . C22 . C23 . 119.2(3) yes
C21 . C22 . H221 . 120.5 no
C23 . C22 . H221 . 120.4 no
C22 . C23 . C24 . 120.0(3) yes
C22 . C23 . H231 . 118.9 no
C24 . C23 . H231 . 121.1 no
C23 . C24 . C25 . 119.7(3) yes
C23 . C24 . H241 . 120.2 no
C25 . C24 . H241 . 120.1 no
C24 . C25 . C26 . 120.8(3) yes
C24 . C25 . H251 . 121.8 no
C26 . C25 . H251 . 117.3 no
C21 . C26 . C25 . 120.2(2) yes
C21 . C26 . C29 . 119.0(2) yes
C25 . C26 . C29 . 120.9(2) yes
N3 . C27 . C28 . 124.1(2) yes
N3 . C27 . H271 . 117.8 no
C28 . C27 . H271 . 118.1 no
C27 . C28 . C29 . 121.5(2) yes
C27 . C28 . H281 . 120.7 no
C29 . C28 . H281 . 117.8 no
C26 . C29 . C28 . 122.6(2) yes
C26 . C29 . C30 . 121.23(19) yes
C28 . C29 . C30 . 116.1(2) yes
C29 . C30 . C31 . 120.6(2) yes
C29 . C30 . H301 . 120.3 no
C31 . C30 . H301 . 118.9 no
C1 15_564 C31 . C30 . 125.8(2) yes
C1 15_564 C31 . N3 . 112.5(2) yes
C30 . C31 . N3 . 121.4(2) yes
F1 . P1 . F2 . 91.81(17) yes
F1 . P1 . F3 . 178.31(15) yes
F2 . P1 . F3 . 89.82(17) yes
F1 . P1 . F4 . 88.66(15) yes
F2 . P1 . F4 . 178.84(15) yes
F3 . P1 . F4 . 89.72(16) yes
F1 . P1 . F5 . 89.66(12) yes
F2 . P1 . F5 . 86.67(14) yes
F3 . P1 . F5 . 90.89(14) yes
F4 . P1 . F5 . 92.27(13) yes
F1 . P1 . F6 . 90.69(13) yes
F2 . P1 . F6 . 91.02(13) yes
F3 . P1 . F6 . 88.82(14) yes
F4 . P1 . F6 . 90.04(12) yes
F5 . P1 . F6 . 177.67(14) yes


_iucr_refine_instructions_details 
;
#
# Punched on 07/04/16 at 17:00:29
#
#LIST     12                                                                    
BLOCK SCALE X'S  U'S 
CONT ENANTIO 
RIDE C   (   2,X'S) H   (  21,X'S) 
RIDE C   (   3,X'S) H   (  31,X'S) 
RIDE C   (   4,X'S) H   (  41,X'S) 
RIDE C   (   7,X'S) H   (  71,X'S) 
RIDE C   (   9,X'S) H   (  91,X'S) 
RIDE C   (  10,X'S) H   ( 101,X'S) 
RIDE C   (  12,X'S) H   ( 121,X'S) 
RIDE C   (  13,X'S) H   ( 131,X'S) 
RIDE C   (  14,X'S) H   ( 141,X'S) 
RIDE C   (  15,X'S) H   ( 151,X'S) 
RIDE C   (  22,X'S) H   ( 221,X'S) 
RIDE C   (  23,X'S) H   ( 231,X'S) 
RIDE C   (  24,X'S) H   ( 241,X'S) 
RIDE C   (  25,X'S) H   ( 251,X'S) 
RIDE C   (  27,X'S) H   ( 271,X'S) 
RIDE C   (  28,X'S) H   ( 281,X'S) 
RIDE C   (  30,X'S) H   ( 301,X'S) 
END                                                                             
#
# Punched on 07/04/16 at 17:00:29
#
#LIST     16                                                                    
NO 
REM   HREST   START (DO NOT REMOVE THIS LINE) 
REM   HREST   END (DO NOT REMOVE THIS LINE) 
END                                                                             
;
####################################################################### 
# 
# This file contains crystal structure data downloaded from the 
# Cambridge Structural Database (CSD) hosted by the Cambridge 
# Crystallographic Data Centre (CCDC).
# 
# Full information about CCDC data access policies and citation 
# guidelines are available at http://www.ccdc.cam.ac.uk/access/V1 
# 
# Audit and citation data items may have been added by the CCDC. 
# Please retain this information to preserve the provenance of 
# this file and to allow appropriate attribution of the data. 
# 
#######################################################################

data_brt235_3_123k
_database_code_depnum_ccdc_archive 'CCDC 1533848'
_audit_update_record             
;
2017-02-21 deposited with the CCDC.
2018-03-23 downloaded from the CCDC.
;
_audit_creation_date             2016-11-17
_audit_creation_method           
;
Olex2 1.2
(compiled 2016.11.07 svn.r3352 for OlexSys, GUI svn.r5261)
;
_shelxl_version_number           2013-4
_chemical_name_common            ?
_chemical_name_systematic        
;
 ?
;
_chemical_formula_moiety         'C62 H34 N6 Ru, 2(F6 P), C4 H10 O'
_chemical_formula_sum            'C66 H44 F12 N6 O P2 Ru'
_chemical_formula_weight         1328.08
_chemical_absolute_configuration ad
_chemical_melting_point          ?
loop_
_atom_type_symbol
_atom_type_description
_atom_type_scat_dispersion_real
_atom_type_scat_dispersion_imag
_atom_type_scat_source
C C 0.0150 0.0070 'International Tables Vol C Tables 4.2.6.8 and 6.1.1.4'
H H 0.0000 0.0000 'International Tables Vol C Tables 4.2.6.8 and 6.1.1.4'
F F 0.0600 0.0410 'International Tables Vol C Tables 4.2.6.8 and 6.1.1.4'
N N 0.0250 0.0140 'International Tables Vol C Tables 4.2.6.8 and 6.1.1.4'
O O 0.0389 0.0241 'International Tables Vol C Tables 4.2.6.8 and 6.1.1.4'
P P 0.2600 0.3350 'International Tables Vol C Tables 4.2.6.8 and 6.1.1.4'
Ru Ru -0.0760 2.5660 'International Tables Vol C Tables 4.2.6.8 and 6.1.1.4'

_shelx_space_group_comment       
;
The symmetry employed for this shelxl refinement is uniquely defined
by the following loop, which should always be used as a source of
symmetry information in preference to the above space-group names.
They are only intended as comments.
;
_space_group_crystal_system      tetragonal
_space_group_IT_number           114
_space_group_name_H-M_alt        'P -4 21 c'
_space_group_name_Hall           'P -4 2n'
loop_
_space_group_symop_operation_xyz
'x, y, z'
'y, -x, -z'
'-x, -y, z'
'-y, x, -z'
'x+1/2, -y+1/2, -z+1/2'
'-x+1/2, y+1/2, -z+1/2'
'-y+1/2, -x+1/2, z+1/2'
'y+1/2, x+1/2, z+1/2'

_cell_length_a                   16.39200(10)
_cell_length_b                   16.39200(10)
_cell_length_c                   21.9038(2)
_cell_angle_alpha                90
_cell_angle_beta                 90
_cell_angle_gamma                90
_cell_volume                     5885.50(9)
_cell_formula_units_Z            4
_cell_measurement_reflns_used    231475
_cell_measurement_temperature    123.0
_cell_measurement_theta_max      57.74
_cell_measurement_theta_min      2.93
_shelx_estimated_absorpt_T_max   ?
_shelx_estimated_absorpt_T_min   ?
_exptl_absorpt_coefficient_mu    2.263
_exptl_absorpt_correction_T_max  ?
_exptl_absorpt_correction_T_min  ?
_exptl_absorpt_correction_type   none
_exptl_absorpt_process_details   ?
_exptl_crystal_colour            red
_exptl_crystal_colour_primary    red
_exptl_crystal_density_diffrn    1.499
_exptl_crystal_density_meas      ?
_exptl_crystal_density_method    ?
_exptl_crystal_description       block
_exptl_crystal_F_000             2688
_exptl_crystal_preparation       ?
_exptl_crystal_size_max          0.21
_exptl_crystal_size_mid          0.14
_exptl_crystal_size_min          0.07
_exptl_special_details           
;
 ?
;
_exptl_transmission_factor_max   ?
_exptl_transmission_factor_min   ?
_diffrn_reflns_av_R_equivalents  0.0278
_diffrn_reflns_av_unetI/netI     0.0061
_diffrn_reflns_Laue_measured_fraction_full 1.000
_diffrn_reflns_Laue_measured_fraction_max 0.993
_diffrn_reflns_limit_h_max       20
_diffrn_reflns_limit_h_min       -15
_diffrn_reflns_limit_k_max       18
_diffrn_reflns_limit_k_min       -20
_diffrn_reflns_limit_l_max       27
_diffrn_reflns_limit_l_min       -27
_diffrn_reflns_number            119994
_diffrn_reflns_point_group_measured_fraction_full 1.000
_diffrn_reflns_point_group_measured_fraction_max 0.992
_diffrn_reflns_theta_full        53.597
_diffrn_reflns_theta_max         57.438
_diffrn_reflns_theta_min         2.929
_diffrn_ambient_temperature      123.0
_diffrn_detector                 Pilatus300K
_diffrn_detector_area_resol_mean 5.81
_diffrn_detector_type            STOE
_diffrn_measured_fraction_theta_full 1.000
_diffrn_measured_fraction_theta_max 0.993
_diffrn_measurement_device       '4-circle goniometer'
_diffrn_measurement_device_type  'Stoe StadiVari'
_diffrn_measurement_method       'rotation method'
_diffrn_radiation_collimation    '1.2 0.6 mm diameter'
_diffrn_radiation_monochromator  'Graded multilayer mirror'
_diffrn_radiation_polarisn_norm  0
_diffrn_radiation_type           GaK\a
_diffrn_radiation_wavelength     1.34143
_diffrn_source                   'Metaljet D2'
_diffrn_source_current           2.860
_diffrn_source_power             0.200
_diffrn_source_voltage           70
_diffrn_special_details          ?
_reflns_Friedel_coverage         0.816
_reflns_Friedel_fraction_full    1.000
_reflns_Friedel_fraction_max     0.989
_reflns_number_gt                5942
_reflns_number_total             6077
_reflns_special_details          
;
 Reflections were merged by SHELXL according to the crystal
 class for the calculation of statistics and refinement.
 
 _reflns_Friedel_fraction is defined as the number of unique
 Friedel pairs measured divided by the number that would be
 possible theoretically, ignoring centric projections and
 systematic absences.
;
_reflns_threshold_expression     'I > 2\s(I)'
_computing_cell_refinement       ?
_computing_data_collection       ?
_computing_data_reduction        ?
_computing_molecular_graphics    'Olex2 (Dolomanov et al., 2009)'
_computing_publication_material  'Olex2 (Dolomanov et al., 2009)'
_computing_structure_refinement  'ShelXL (Sheldrick, 2015)'
_computing_structure_solution    'ShelXS (Sheldrick, 2008)'
_refine_diff_density_max         0.536
_refine_diff_density_min         -0.794
_refine_diff_density_rms         0.066
_refine_ls_abs_structure_details 
;
 Flack x determined using 2627 quotients [(I+)-(I-)]/[(I+)+(I-)]
 (Parsons and Flack (2004), Acta Cryst. A60, s61).
;
_refine_ls_abs_structure_Flack   -0.018(2)
_refine_ls_extinction_coef       .
_refine_ls_extinction_method     none
_refine_ls_goodness_of_fit_ref   1.027
_refine_ls_hydrogen_treatment    constr
_refine_ls_matrix_type           full
_refine_ls_number_parameters     397
_refine_ls_number_reflns         6077
_refine_ls_number_restraints     6
_refine_ls_R_factor_all          0.0341
_refine_ls_R_factor_gt           0.0335
_refine_ls_restrained_S_all      1.043
_refine_ls_shift/su_max          0.001
_refine_ls_shift/su_mean         0.000
_refine_ls_structure_factor_coef Fsqd
_refine_ls_weighting_details     
'w=1/[\s^2^(Fo^2^)+(0.0659P)^2^+3.2323P] where P=(Fo^2^+2Fc^2^)/3'
_refine_ls_weighting_scheme      calc
_refine_ls_wR_factor_gt          0.0967
_refine_ls_wR_factor_ref         0.0974
_refine_special_details          
;
 ?
;
_olex2_refinement_description    
;
1. Fixed Uiso
 At 1.2 times of:
  All C(H) groups, All C(H,H) groups
 At 1.5 times of:
  All C(H,H,H) groups
2. Restrained distances
 O1B-C33B
 2.5 with sigma of 0.02
 O1A-C33A
 2.5 with sigma of 0.02
 O1B-C32B = O1A-C32A
 1.43 with sigma of 0.02
 C33B-C32B = C33A-C32A
 1.54 with sigma of 0.02
3. Others
 Fixed Sof: O1A(0.25) C32A(0.5) H32A(0.5) H32B(0.5) C33A(0.5) H33A(0.5)
 H33B(0.5) H33C(0.5) O1B(0.25) C32B(0.5) H32C(0.5) H32D(0.5) C33B(0.5)
 H33D(0.5) H33E(0.5) H33F(0.5)
4.a Secondary CH2 refined with riding coordinates:
 C32A(H32A,H32B), C32B(H32C,H32D)
4.b Aromatic/amide H refined with riding coordinates:
 C1(H1), C2(H2), C4(H4), C7(H7), C8(H8), C9(H9), C12(H12), C14(H14), C15(H15),
 C18(H18), C19(H19), C20(H20), C21(H21), C28(H28), C29(H29), C30(H30), C31(H31)
4.c Idealised Me refined as rotating group:
 C33A(H33A,H33B,H33C), C33B(H33D,H33E,H33F)
;
_atom_sites_solution_hydrogens   geom
_atom_sites_solution_primary     direct
_atom_sites_solution_secondary   ?
loop_
_atom_site_label
_atom_site_type_symbol
_atom_site_fract_x
_atom_site_fract_y
_atom_site_fract_z
_atom_site_U_iso_or_equiv
_atom_site_adp_type
_atom_site_occupancy
_atom_site_site_symmetry_order
_atom_site_calc_flag
_atom_site_refinement_flags_posn
_atom_site_refinement_flags_adp
_atom_site_refinement_flags_occupancy
_atom_site_disorder_assembly
_atom_site_disorder_group
Ru1 Ru 0.0000 0.5000 0.24457(2) 0.01722(12) Uani 1 2 d S T P . .
N1 N -0.09217(15) 0.52477(14) 0.30689(12) 0.0200(5) Uani 1 1 d . . . . .
N2 N -0.00274(14) 0.62117(15) 0.24244(11) 0.0231(5) Uani 1 1 d . . . . .
N3 N 0.09367(15) 0.52507(14) 0.18326(12) 0.0197(5) Uani 1 1 d . . . . .
C1 C -0.14057(19) 0.47109(18) 0.33501(15) 0.0247(6) Uani 1 1 d . . . . .
H1 H -0.1281 0.4147 0.3317 0.030 Uiso 1 1 calc R . . . .
C2 C -0.2083(2) 0.4941(2) 0.36876(14) 0.0279(6) Uani 1 1 d . . . . .
H2 H -0.2421 0.4538 0.3869 0.033 Uiso 1 1 calc R . . . .
C3 C -0.2264(2) 0.57658(19) 0.37592(14) 0.0243(6) Uani 1 1 d . . . . .
C4 C -0.17481(19) 0.63303(18) 0.34774(15) 0.0263(6) Uani 1 1 d . . . . .
H4 H -0.1841 0.6898 0.3528 0.032 Uiso 1 1 calc R . . . .
C5 C -0.1102(2) 0.6061(2) 0.31249(17) 0.0241(7) Uani 1 1 d . . . . .
C6 C -0.0585(2) 0.66147(18) 0.27628(17) 0.0288(7) Uani 1 1 d . . . . .
C7 C -0.0654(3) 0.7452(2) 0.2715(2) 0.0499(12) Uani 1 1 d . . . . .
H7 H -0.1056 0.7736 0.2944 0.060 Uiso 1 1 calc R . . . .
C8 C -0.0129(3) 0.7877(2) 0.2327(3) 0.0607(14) Uani 1 1 d . . . . .
H8 H -0.0165 0.8454 0.2295 0.073 Uiso 1 1 calc R . . . .
C9 C 0.0443(3) 0.7451(2) 0.1991(2) 0.0476(11) Uani 1 1 d . . . . .
H9 H 0.0802 0.7733 0.1724 0.057 Uiso 1 1 calc R . . . .
C10 C 0.0488(2) 0.66124(18) 0.20457(17) 0.0282(7) Uani 1 1 d . . . . .
C11 C 0.1075(2) 0.6066(2) 0.17475(18) 0.0245(7) Uani 1 1 d . . . . .
C12 C 0.17496(19) 0.63507(18) 0.14314(15) 0.0244(6) Uani 1 1 d . . . . .
H12 H 0.1814 0.6919 0.1360 0.029 Uiso 1 1 calc R . . . .
C13 C 0.23343(19) 0.58009(19) 0.12173(13) 0.0227(6) Uani 1 1 d . . . . .
C14 C 0.21863(19) 0.4970(2) 0.13143(12) 0.0251(6) Uani 1 1 d . . . . .
H14 H 0.2569 0.4575 0.1177 0.030 Uiso 1 1 calc R . . . .
C15 C 0.14836(19) 0.47257(18) 0.16096(14) 0.0228(6) Uani 1 1 d . . . . .
H15 H 0.1385 0.4158 0.1656 0.027 Uiso 1 1 calc R . . . .
C16 C 0.3092(2) 0.60898(19) 0.09179(14) 0.0264(7) Uani 1 1 d . . . . .
C17 C 0.3857(2) 0.5892(2) 0.11673(16) 0.0316(7) Uani 1 1 d . . . . .
C18 C 0.4566(3) 0.6147(3) 0.0862(2) 0.0528(12) Uani 1 1 d . . . . .
H18 H 0.5087 0.6021 0.1027 0.063 Uiso 1 1 calc R . . . .
C19 C 0.4508(3) 0.6581(4) 0.0324(2) 0.0682(16) Uani 1 1 d . . . . .
H19 H 0.4991 0.6733 0.0113 0.082 Uiso 1 1 calc R . . . .
C20 C 0.3759(3) 0.6797(3) 0.0088(2) 0.0604(14) Uani 1 1 d . . . . .
H20 H 0.3728 0.7116 -0.0273 0.072 Uiso 1 1 calc R . . . .
C21 C 0.3048(2) 0.6547(2) 0.03823(16) 0.0361(8) Uani 1 1 d . . . . .
H21 H 0.2531 0.6689 0.0217 0.043 Uiso 1 1 calc R . . . .
C22 C 0.3910(2) 0.5492(2) 0.17407(16) 0.0301(7) Uani 1 1 d . . . . .
C23 C 0.39251(19) 0.5184(2) 0.22437(16) 0.0297(7) Uani 1 1 d . . . . .
C24 C 0.3910(2) 0.4841(2) 0.28110(15) 0.0295(7) Uani 1 1 d . . . . .
C25 C 0.3872(2) 0.4550(2) 0.33153(15) 0.0294(7) Uani 1 1 d . . . . .
C26 C 0.3777(2) 0.4168(2) 0.38951(15) 0.0278(7) Uani 1 1 d . . . . .
C27 C 0.2991(2) 0.39697(19) 0.41097(15) 0.0273(7) Uani 1 1 d . . . . .
C28 C 0.2910(3) 0.3545(2) 0.46595(18) 0.0381(8) Uani 1 1 d . . . . .
H28 H 0.2382 0.3401 0.4801 0.046 Uiso 1 1 calc R . . . .
C29 C 0.3591(3) 0.3328(3) 0.5003(2) 0.0475(11) Uani 1 1 d . . . . .
H29 H 0.3529 0.3041 0.5376 0.057 Uiso 1 1 calc R . . . .
C30 C 0.4360(3) 0.3537(3) 0.4793(2) 0.0454(10) Uani 1 1 d . . . . .
H30 H 0.4826 0.3395 0.5028 0.055 Uiso 1 1 calc R . . . .
C31 C 0.4461(2) 0.3947(2) 0.42472(17) 0.0363(8) Uani 1 1 d . . . . .
H31 H 0.4993 0.4080 0.4109 0.044 Uiso 1 1 calc R . . . .
P1 P 0.24426(6) 0.22949(12) 0.65662(7) 0.0570(3) Uani 1 1 d . . . . .
F1 F 0.20263(18) 0.2928(2) 0.60974(18) 0.0614(9) Uani 1 1 d . . . . .
F2 F 0.31716(19) 0.2907(3) 0.6672(2) 0.1073(17) Uani 1 1 d . . . . .
F3 F 0.29463(18) 0.1922(2) 0.60125(16) 0.0579(8) Uani 1 1 d . . . . .
F4 F 0.17074(18) 0.1678(2) 0.6429(2) 0.0830(12) Uani 1 1 d . . . . .
F5 F 0.1932(2) 0.2672(4) 0.71078(18) 0.1076(16) Uani 1 1 d . . . . .
F6 F 0.2846(2) 0.1638(4) 0.70065(19) 0.132(2) Uani 1 1 d . . . . .
O1A O 0.0000 0.5000 0.4616(8) 0.103(5) Uiso 0.5 2 d DS T P A 1
C32A C 0.0449(19) 0.4337(14) 0.4902(16) 0.191(14) Uiso 0.5 1 d D . . A 1
H32A H 0.0434 0.4367 0.5353 0.230 Uiso 0.5 1 calc R . . A 1
H32B H 0.1021 0.4306 0.4759 0.230 Uiso 0.5 1 calc R . . A 1
C33A C -0.0104(15) 0.3605(10) 0.4638(9) 0.128(7) Uiso 0.5 1 d D . . A 1
H33A H -0.0009 0.3549 0.4198 0.193 Uiso 0.5 1 calc GR . . A 1
H33B H -0.0681 0.3726 0.4711 0.193 Uiso 0.5 1 calc GR . . A 1
H33C H 0.0042 0.3095 0.4844 0.193 Uiso 0.5 1 calc GR . . A 1
O1B O 0.0000 0.5000 0.5338(8) 0.103(5) Uiso 0.5 2 d DS T P B 2
C32B C -0.0658(13) 0.4498(16) 0.5066(14) 0.155(10) Uiso 0.5 1 d D . . B 2
H32C H -0.0659 0.3934 0.5227 0.186 Uiso 0.5 1 calc R . . B 2
H32D H -0.0628 0.4486 0.4615 0.186 Uiso 0.5 1 calc R . . B 2
C33B C -0.1440(11) 0.5025(16) 0.5310(10) 0.143(7) Uiso 0.5 1 d D . . B 2
H33D H -0.1903 0.4944 0.5033 0.214 Uiso 0.5 1 calc GR . . B 2
H33E H -0.1297 0.5605 0.5322 0.214 Uiso 0.5 1 calc GR . . B 2
H33F H -0.1589 0.4841 0.5721 0.214 Uiso 0.5 1 calc GR . . B 2

loop_
_atom_site_aniso_label
_atom_site_aniso_U_11
_atom_site_aniso_U_22
_atom_site_aniso_U_33
_atom_site_aniso_U_23
_atom_site_aniso_U_13
_atom_site_aniso_U_12
Ru1 0.01439(17) 0.00878(16) 0.02850(18) 0.000 0.000 -0.00013(12)
N1 0.0179(11) 0.0124(11) 0.0297(12) 0.0002(9) 0.0025(10) 0.0014(8)
N2 0.0182(12) 0.0123(11) 0.0388(13) -0.0014(9) 0.0039(13) 0.0005(9)
N3 0.0185(11) 0.0122(11) 0.0282(12) 0.0000(9) 0.0008(10) -0.0001(8)
C1 0.0266(15) 0.0138(12) 0.0336(16) 0.0044(11) 0.0036(13) -0.0009(11)
C2 0.0306(15) 0.0188(14) 0.0343(14) 0.0043(14) 0.0089(12) -0.0015(13)
C3 0.0259(16) 0.0186(14) 0.0284(14) 0.0014(11) 0.0042(12) -0.0021(12)
C4 0.0250(15) 0.0163(14) 0.0374(17) -0.0010(12) 0.0053(13) 0.0002(12)
C5 0.0246(15) 0.0133(13) 0.0343(18) -0.0018(13) 0.0028(14) -0.0010(13)
C6 0.0230(15) 0.0151(14) 0.048(2) -0.0022(13) 0.0141(14) 0.0007(11)
C7 0.046(2) 0.0196(16) 0.084(3) -0.0023(19) 0.037(2) 0.0007(15)
C8 0.056(3) 0.0141(16) 0.112(4) 0.009(2) 0.046(3) 0.0050(16)
C9 0.045(2) 0.0203(16) 0.078(3) 0.0058(18) 0.032(2) 0.0004(15)
C10 0.0226(15) 0.0164(14) 0.0457(19) 0.0026(13) 0.0120(14) -0.0003(12)
C11 0.0240(15) 0.0135(13) 0.0359(18) 0.0007(12) 0.0028(13) -0.0003(14)
C12 0.0232(15) 0.0156(14) 0.0344(16) 0.0004(12) 0.0037(13) 0.0008(12)
C13 0.0241(15) 0.0198(14) 0.0242(13) -0.0013(11) 0.0024(12) 0.0011(12)
C14 0.0285(14) 0.0176(12) 0.0292(13) -0.0043(13) 0.0054(11) 0.0035(13)
C15 0.0263(14) 0.0147(12) 0.0275(14) -0.0029(11) 0.0026(12) 0.0004(11)
C16 0.0300(17) 0.0214(14) 0.0279(15) -0.0037(12) 0.0090(13) 0.0033(13)
C17 0.0255(17) 0.0336(19) 0.0357(17) -0.0001(14) 0.0094(14) -0.0006(14)
C18 0.030(2) 0.068(3) 0.060(3) 0.016(2) 0.0186(19) 0.003(2)
C19 0.042(2) 0.093(4) 0.070(3) 0.030(3) 0.033(2) 0.006(3)
C20 0.058(3) 0.070(3) 0.054(3) 0.028(2) 0.031(2) 0.009(3)
C21 0.040(2) 0.0337(18) 0.0350(17) 0.0079(15) 0.0155(15) 0.0057(16)
C22 0.0212(15) 0.0332(17) 0.0358(17) -0.0048(14) 0.0039(13) -0.0014(13)
C23 0.0211(14) 0.0341(18) 0.0340(16) -0.0058(13) -0.0006(13) -0.0002(12)
C24 0.0214(14) 0.0333(18) 0.0339(16) -0.0054(13) -0.0026(12) 0.0035(12)
C25 0.0225(15) 0.0334(17) 0.0324(16) -0.0069(14) -0.0061(13) 0.0049(13)
C26 0.0282(17) 0.0239(16) 0.0313(15) -0.0080(13) -0.0103(13) 0.0039(13)
C27 0.0338(18) 0.0175(14) 0.0306(15) -0.0032(12) -0.0119(13) -0.0002(12)
C28 0.041(2) 0.0311(18) 0.0418(19) 0.0099(15) -0.0140(17) -0.0079(15)
C29 0.055(3) 0.044(2) 0.043(2) 0.0152(19) -0.024(2) -0.007(2)
C30 0.045(2) 0.045(2) 0.047(2) -0.0008(19) -0.0259(19) 0.0048(18)
C31 0.0314(18) 0.0357(19) 0.0418(18) -0.0061(15) -0.0154(15) 0.0048(15)
P1 0.0263(5) 0.0907(8) 0.0540(7) 0.0060(8) 0.0035(5) 0.0232(5)
F1 0.0396(14) 0.0586(17) 0.086(2) 0.0113(15) 0.0002(14) 0.0127(14)
F2 0.0365(15) 0.147(4) 0.139(4) -0.068(3) -0.0093(19) 0.007(2)
F3 0.0430(14) 0.0659(18) 0.0649(19) 0.0034(15) 0.0111(13) 0.0130(14)
F4 0.0434(15) 0.074(2) 0.131(3) 0.028(2) 0.0129(19) 0.0105(17)
F5 0.056(2) 0.195(5) 0.072(2) -0.022(3) 0.0072(17) 0.048(2)
F6 0.066(2) 0.235(6) 0.094(3) 0.082(4) 0.026(2) 0.082(3)

_geom_special_details            
;
 All esds (except the esd in the dihedral angle between two l.s. planes)
 are estimated using the full covariance matrix.  The cell esds are taken
 into account individually in the estimation of esds in distances, angles
 and torsion angles; correlations between esds in cell parameters are only
 used when they are defined by crystal symmetry.  An approximate (isotropic)
 treatment of cell esds is used for estimating esds involving l.s. planes.
;
loop_
_geom_bond_atom_site_label_1
_geom_bond_atom_site_label_2
_geom_bond_distance
_geom_bond_site_symmetry_2
_geom_bond_publ_flag
Ru1 N1 2.076(2) 3_565 ?
Ru1 N1 2.076(2) . ?
Ru1 N2 1.987(3) . ?
Ru1 N2 1.987(2) 3_565 ?
Ru1 N3 2.081(2) . ?
Ru1 N3 2.081(2) 3_565 ?
N1 C1 1.335(4) . ?
N1 C5 1.371(4) . ?
N2 C6 1.349(4) . ?
N2 C10 1.354(4) . ?
N3 C11 1.369(4) . ?
N3 C15 1.335(4) . ?
C1 H1 0.9500 . ?
C1 C2 1.385(4) . ?
C2 H2 0.9500 . ?
C2 C3 1.393(5) . ?
C3 C4 1.397(4) . ?
C3 C27 1.483(4) 3_565 ?
C4 H4 0.9500 . ?
C4 C5 1.383(5) . ?
C5 C6 1.474(4) . ?
C6 C7 1.381(5) . ?
C7 H7 0.9500 . ?
C7 C8 1.395(5) . ?
C8 H8 0.9500 . ?
C8 C9 1.382(5) . ?
C9 H9 0.9500 . ?
C9 C10 1.382(5) . ?
C10 C11 1.468(4) . ?
C11 C12 1.386(5) . ?
C12 H12 0.9500 . ?
C12 C13 1.397(4) . ?
C13 C14 1.400(5) . ?
C13 C16 1.482(4) . ?
C14 H14 0.9500 . ?
C14 C15 1.380(4) . ?
C15 H15 0.9500 . ?
C16 C17 1.406(5) . ?
C16 C21 1.394(5) . ?
C17 C18 1.405(5) . ?
C17 C22 1.420(5) . ?
C18 H18 0.9500 . ?
C18 C19 1.380(7) . ?
C19 H19 0.9500 . ?
C19 C20 1.377(8) . ?
C20 H20 0.9500 . ?
C20 C21 1.394(6) . ?
C21 H21 0.9500 . ?
C22 C23 1.212(5) . ?
C23 C24 1.364(5) . ?
C24 C25 1.205(5) . ?
C25 C26 1.424(5) . ?
C26 C27 1.410(5) . ?
C26 C31 1.407(5) . ?
C27 C3 1.483(4) 3_565 ?
C27 C28 1.398(5) . ?
C28 H28 0.9500 . ?
C28 C29 1.391(6) . ?
C29 H29 0.9500 . ?
C29 C30 1.384(7) . ?
C30 H30 0.9500 . ?
C30 C31 1.381(6) . ?
C31 H31 0.9500 . ?
P1 F1 1.612(4) . ?
P1 F2 1.577(4) . ?
P1 F3 1.589(4) . ?
P1 F4 1.602(4) . ?
P1 F5 1.578(4) . ?
P1 F6 1.590(4) . ?
O1A C32A 1.45(2) . ?
O1A C32A 1.45(2) 3_565 ?
C32A H32A 0.9900 . ?
C32A H32B 0.9900 . ?
C32A C33A 1.61(2) . ?
C33A H33A 0.9800 . ?
C33A H33B 0.9800 . ?
C33A H33C 0.9800 . ?
O1B C32B 1.48(2) . ?
O1B C32B 1.48(2) 3_565 ?
C32B H32C 0.9900 . ?
C32B H32D 0.9900 . ?
C32B C33B 1.64(2) . ?
C33B H33D 0.9800 . ?
C33B H33E 0.9800 . ?
C33B H33F 0.9800 . ?

loop_
_geom_angle_atom_site_label_1
_geom_angle_atom_site_label_2
_geom_angle_atom_site_label_3
_geom_angle
_geom_angle_site_symmetry_1
_geom_angle_site_symmetry_3
_geom_angle_publ_flag
N1 Ru1 N1 97.79(14) . 3_565 ?
N1 Ru1 N3 157.31(10) 3_565 3_565 ?
N1 Ru1 N3 85.75(11) 3_565 . ?
N1 Ru1 N3 85.75(11) . 3_565 ?
N1 Ru1 N3 157.31(10) . . ?
N2 Ru1 N1 103.14(10) 3_565 . ?
N2 Ru1 N1 78.67(9) 3_565 3_565 ?
N2 Ru1 N1 78.67(9) . . ?
N2 Ru1 N1 103.14(10) . 3_565 ?
N2 Ru1 N2 177.31(14) . 3_565 ?
N2 Ru1 N3 78.70(9) 3_565 3_565 ?
N2 Ru1 N3 99.53(10) 3_565 . ?
N2 Ru1 N3 99.53(10) . 3_565 ?
N2 Ru1 N3 78.70(9) . . ?
N3 Ru1 N3 99.62(14) . 3_565 ?
C1 N1 Ru1 127.4(2) . . ?
C1 N1 C5 118.1(3) . . ?
C5 N1 Ru1 113.9(2) . . ?
C6 N2 Ru1 119.5(2) . . ?
C6 N2 C10 121.4(3) . . ?
C10 N2 Ru1 119.0(2) . . ?
C11 N3 Ru1 113.8(2) . . ?
C15 N3 Ru1 127.2(2) . . ?
C15 N3 C11 117.9(3) . . ?
N1 C1 H1 118.6 . . ?
N1 C1 C2 122.9(3) . . ?
C2 C1 H1 118.6 . . ?
C1 C2 H2 120.2 . . ?
C1 C2 C3 119.7(3) . . ?
C3 C2 H2 120.2 . . ?
C2 C3 C4 117.7(3) . . ?
C2 C3 C27 120.9(3) . 3_565 ?
C4 C3 C27 121.4(3) . 3_565 ?
C3 C4 H4 120.0 . . ?
C5 C4 C3 119.9(3) . . ?
C5 C4 H4 120.0 . . ?
N1 C5 C4 121.7(3) . . ?
N1 C5 C6 115.3(3) . . ?
C4 C5 C6 123.0(3) . . ?
N2 C6 C5 112.6(3) . . ?
N2 C6 C7 120.0(3) . . ?
C7 C6 C5 127.3(3) . . ?
C6 C7 H7 120.3 . . ?
C6 C7 C8 119.5(3) . . ?
C8 C7 H7 120.3 . . ?
C7 C8 H8 120.3 . . ?
C9 C8 C7 119.4(3) . . ?
C9 C8 H8 120.3 . . ?
C8 C9 H9 120.3 . . ?
C8 C9 C10 119.5(3) . . ?
C10 C9 H9 120.3 . . ?
N2 C10 C9 120.2(3) . . ?
N2 C10 C11 112.7(3) . . ?
C9 C10 C11 127.1(3) . . ?
N3 C11 C10 115.3(3) . . ?
N3 C11 C12 121.9(3) . . ?
C12 C11 C10 122.7(3) . . ?
C11 C12 H12 120.1 . . ?
C11 C12 C13 119.9(3) . . ?
C13 C12 H12 120.1 . . ?
C12 C13 C14 117.3(3) . . ?
C12 C13 C16 121.2(3) . . ?
C14 C13 C16 121.6(3) . . ?
C13 C14 H14 120.1 . . ?
C15 C14 C13 119.9(3) . . ?
C15 C14 H14 120.1 . . ?
N3 C15 C14 123.0(3) . . ?
N3 C15 H15 118.5 . . ?
C14 C15 H15 118.5 . . ?
C17 C16 C13 120.1(3) . . ?
C21 C16 C13 120.1(3) . . ?
C21 C16 C17 119.8(3) . . ?
C16 C17 C22 120.3(3) . . ?
C18 C17 C16 119.0(3) . . ?
C18 C17 C22 120.5(4) . . ?
C17 C18 H18 119.9 . . ?
C19 C18 C17 120.1(4) . . ?
C19 C18 H18 119.9 . . ?
C18 C19 H19 119.5 . . ?
C20 C19 C18 121.0(4) . . ?
C20 C19 H19 119.5 . . ?
C19 C20 H20 120.1 . . ?
C19 C20 C21 119.8(4) . . ?
C21 C20 H20 120.1 . . ?
C16 C21 H21 119.9 . . ?
C20 C21 C16 120.3(4) . . ?
C20 C21 H21 119.9 . . ?
C23 C22 C17 176.2(4) . . ?
C22 C23 C24 177.8(3) . . ?
C25 C24 C23 177.8(3) . . ?
C24 C25 C26 175.6(4) . . ?
C27 C26 C25 119.9(3) . . ?
C31 C26 C25 121.0(3) . . ?
C31 C26 C27 119.0(3) . . ?
C26 C27 C3 119.7(3) . 3_565 ?
C28 C27 C3 121.0(3) . 3_565 ?
C28 C27 C26 119.3(3) . . ?
C27 C28 H28 119.5 . . ?
C29 C28 C27 121.1(4) . . ?
C29 C28 H28 119.5 . . ?
C28 C29 H29 120.4 . . ?
C30 C29 C28 119.2(4) . . ?
C30 C29 H29 120.4 . . ?
C29 C30 H30 119.5 . . ?
C31 C30 C29 121.1(4) . . ?
C31 C30 H30 119.5 . . ?
C26 C31 H31 119.8 . . ?
C30 C31 C26 120.3(4) . . ?
C30 C31 H31 119.8 . . ?
F2 P1 F1 90.2(2) . . ?
F2 P1 F3 87.84(19) . . ?
F2 P1 F4 177.6(3) . . ?
F2 P1 F5 92.4(3) . . ?
F2 P1 F6 91.6(3) . . ?
F3 P1 F1 88.9(2) . . ?
F3 P1 F4 90.3(2) . . ?
F3 P1 F6 89.2(2) . . ?
F4 P1 F1 88.23(17) . . ?
F5 P1 F1 90.1(2) . . ?
F5 P1 F3 179.0(2) . . ?
F5 P1 F4 89.4(2) . . ?
F5 P1 F6 91.7(2) . . ?
F6 P1 F1 177.4(3) . . ?
F6 P1 F4 89.9(3) . . ?
C32A O1A C32A 129(3) . 3_565 ?
O1A C32A H32A 112.4 . . ?
O1A C32A H32B 112.4 . . ?
O1A C32A C33A 96.7(15) . . ?
H32A C32A H32B 110.0 . . ?
C33A C32A H32A 112.4 . . ?
C33A C32A H32B 112.4 . . ?
C32A C33A H33A 109.5 . . ?
C32A C33A H33B 109.5 . . ?
C32A C33A H33C 109.5 . . ?
H33A C33A H33B 109.5 . . ?
H33A C33A H33C 109.5 . . ?
H33B C33A H33C 109.5 . . ?
C32B O1B C32B 133(3) 3_565 . ?
O1B C32B H32C 112.1 . . ?
O1B C32B H32D 112.1 . . ?
O1B C32B C33B 98.4(14) . . ?
H32C C32B H32D 109.7 . . ?
C33B C32B H32C 112.1 . . ?
C33B C32B H32D 112.1 . . ?
C32B C33B H33D 109.5 . . ?
C32B C33B H33E 109.5 . . ?
C32B C33B H33F 109.5 . . ?
H33D C33B H33E 109.5 . . ?
H33D C33B H33F 109.5 . . ?
H33E C33B H33F 109.5 . . ?

loop_
_geom_torsion_atom_site_label_1
_geom_torsion_atom_site_label_2
_geom_torsion_atom_site_label_3
_geom_torsion_atom_site_label_4
_geom_torsion
_geom_torsion_site_symmetry_1
_geom_torsion_site_symmetry_2
_geom_torsion_site_symmetry_3
_geom_torsion_site_symmetry_4
_geom_torsion_publ_flag
Ru1 N1 C1 C2 -170.0(2) . . . . ?
Ru1 N1 C5 C4 174.1(3) . . . . ?
Ru1 N1 C5 C6 -3.3(4) . . . . ?
Ru1 N2 C6 C5 1.3(4) . . . . ?
Ru1 N2 C6 C7 -174.8(3) . . . . ?
Ru1 N2 C10 C9 175.5(3) . . . . ?
Ru1 N2 C10 C11 -6.7(4) . . . . ?
Ru1 N3 C11 C10 -6.5(4) . . . . ?
Ru1 N3 C11 C12 169.9(3) . . . . ?
Ru1 N3 C15 C14 -165.3(2) . . . . ?
N1 C1 C2 C3 -2.1(5) . . . . ?
N1 C5 C6 N2 1.4(5) . . . . ?
N1 C5 C6 C7 177.1(4) . . . . ?
N2 C6 C7 C8 -1.7(7) . . . . ?
N2 C10 C11 N3 8.5(5) . . . . ?
N2 C10 C11 C12 -167.8(3) . . . . ?
N3 C11 C12 C13 -3.4(5) . . . . ?
C1 N1 C5 C4 2.1(5) . . . . ?
C1 N1 C5 C6 -175.2(3) . . . . ?
C1 C2 C3 C4 0.5(5) . . . . ?
C1 C2 C3 C27 179.0(3) . . . 3_565 ?
C2 C3 C4 C5 2.2(5) . . . . ?
C3 C4 C5 N1 -3.7(5) . . . . ?
C3 C4 C5 C6 173.5(3) . . . . ?
C3 C27 C28 C29 -177.1(4) 3_565 . . . ?
C4 C5 C6 N2 -175.9(3) . . . . ?
C4 C5 C6 C7 -0.2(7) . . . . ?
C5 N1 C1 C2 0.7(5) . . . . ?
C5 C6 C7 C8 -177.2(4) . . . . ?
C6 N2 C10 C9 -1.0(5) . . . . ?
C6 N2 C10 C11 176.7(3) . . . . ?
C6 C7 C8 C9 1.0(8) . . . . ?
C7 C8 C9 C10 -0.3(8) . . . . ?
C8 C9 C10 N2 0.3(7) . . . . ?
C8 C9 C10 C11 -177.1(4) . . . . ?
C9 C10 C11 N3 -173.9(4) . . . . ?
C9 C10 C11 C12 9.7(7) . . . . ?
C10 N2 C6 C5 177.9(3) . . . . ?
C10 N2 C6 C7 1.8(6) . . . . ?
C10 C11 C12 C13 172.8(3) . . . . ?
C11 N3 C15 C14 1.8(5) . . . . ?
C11 C12 C13 C14 2.6(5) . . . . ?
C11 C12 C13 C16 -175.5(3) . . . . ?
C12 C13 C14 C15 0.2(4) . . . . ?
C12 C13 C16 C17 120.0(4) . . . . ?
C12 C13 C16 C21 -61.0(4) . . . . ?
C13 C14 C15 N3 -2.5(5) . . . . ?
C13 C16 C17 C18 177.6(4) . . . . ?
C13 C16 C17 C22 -6.8(5) . . . . ?
C13 C16 C21 C20 -177.9(4) . . . . ?
C14 C13 C16 C17 -57.9(4) . . . . ?
C14 C13 C16 C21 121.0(4) . . . . ?
C15 N3 C11 C10 -175.3(3) . . . . ?
C15 N3 C11 C12 1.2(5) . . . . ?
C16 C13 C14 C15 178.2(3) . . . . ?
C16 C17 C18 C19 -0.3(7) . . . . ?
C17 C16 C21 C20 1.1(6) . . . . ?
C17 C18 C19 C20 2.4(9) . . . . ?
C18 C19 C20 C21 -2.7(9) . . . . ?
C19 C20 C21 C16 1.0(8) . . . . ?
C21 C16 C17 C18 -1.4(6) . . . . ?
C21 C16 C17 C22 174.2(3) . . . . ?
C22 C17 C18 C19 -175.9(5) . . . . ?
C25 C26 C27 C3 -6.1(5) . . . 3_565 ?
C25 C26 C27 C28 175.6(3) . . . . ?
C25 C26 C31 C30 -176.4(4) . . . . ?
C26 C27 C28 C29 1.2(6) . . . . ?
C27 C3 C4 C5 -176.3(3) 3_565 . . . ?
C27 C26 C31 C30 0.4(5) . . . . ?
C27 C28 C29 C30 -0.2(7) . . . . ?
C28 C29 C30 C31 -0.7(7) . . . . ?
C29 C30 C31 C26 0.6(6) . . . . ?
C31 C26 C27 C3 177.0(3) . . . 3_565 ?
C31 C26 C27 C28 -1.2(5) . . . . ?
C32A O1A C32A C33A 117(2) 3_565 . . . ?
C32B O1B C32B C33B -115(2) 3_565 . . . ?

_shelx_res_file                  
;
TITL brt235_3_123k in P-421c #114
REM reset to P-421c #114
CELL 1.34143 16.392 16.392 21.9038 90 90 90
ZERR 4 0.0001 0.0001 0.0002 0 0 0
LATT -1
SYMM +Y,-X,-Z
SYMM -X,-Y,+Z
SYMM -Y,+X,-Z
SYMM 0.5+X,0.5-Y,0.5-Z
SYMM 0.5-X,0.5+Y,0.5-Z
SYMM 0.5-Y,0.5-X,0.5+Z
SYMM 0.5+Y,0.5+X,0.5+Z
SFAC C H F N O P Ru
DISP C 0.015 0.007 57.748
DISP F 0.06 0.041 317.629
DISP H -0 0 0.648
DISP N 0.025 0.014 110.512
DISP P 0.26 0.335 2524.188
DISP Ru -0.076 2.566 19735.864
UNIT 264 176 48 24 4 8 4
DFIX 2.5 O1B C33B
DFIX 2.5 O1A C33A
DFIX 1.43 O1B C32B O1A C32A
DFIX 1.54 C33B C32B C33A C32A

L.S. 8
PLAN  20
TEMP -150.15
MORE -1
BOND $H
CONF
fmap 2 53
acta
REM <olex2.extras>
REM <HklSrc "%.\\brt235_3_123k.hkl">
REM </olex2.extras>

WGHT    0.065900    3.232300
FVAR       0.24706
RU1   7    0.000000    0.500000    0.244566    10.50000    0.01439    0.00878 =
         0.02850    0.00000    0.00000   -0.00013
N1    4   -0.092173    0.524770    0.306888    11.00000    0.01788    0.01236 =
         0.02972    0.00016    0.00249    0.00137
N2    4   -0.002736    0.621168    0.242440    11.00000    0.01819    0.01234 =
         0.03882   -0.00135    0.00390    0.00046
N3    4    0.093671    0.525071    0.183263    11.00000    0.01852    0.01224 =
         0.02820   -0.00004    0.00078   -0.00008
C1    1   -0.140573    0.471087    0.335011    11.00000    0.02661    0.01383 =
         0.03364    0.00436    0.00359   -0.00094
AFIX  43
H1    2   -0.128055    0.414670    0.331732    11.00000   -1.20000
AFIX   0
C2    1   -0.208254    0.494095    0.368762    11.00000    0.03058    0.01878 =
         0.03425    0.00425    0.00889   -0.00147
AFIX  43
H2    2   -0.242137    0.453829    0.386930    11.00000   -1.20000
AFIX   0
C3    1   -0.226366    0.576578    0.375923    11.00000    0.02593    0.01861 =
         0.02839    0.00140    0.00422   -0.00212
C4    1   -0.174810    0.633026    0.347744    11.00000    0.02502    0.01634 =
         0.03739   -0.00101    0.00525    0.00022
AFIX  43
H4    2   -0.184112    0.689830    0.352793    11.00000   -1.20000
AFIX   0
C5    1   -0.110207    0.606102    0.312486    11.00000    0.02462    0.01329 =
         0.03428   -0.00176    0.00285   -0.00103
C6    1   -0.058469    0.661468    0.276278    11.00000    0.02298    0.01507 =
         0.04849   -0.00222    0.01410    0.00069
C7    1   -0.065403    0.745182    0.271490    11.00000    0.04604    0.01957 =
         0.08410   -0.00234    0.03675    0.00073
AFIX  43
H7    2   -0.105578    0.773593    0.294405    11.00000   -1.20000
AFIX   0
C8    1   -0.012920    0.787700    0.232724    11.00000    0.05616    0.01405 =
         0.11199    0.00927    0.04649    0.00504
AFIX  43
H8    2   -0.016470    0.845385    0.229497    11.00000   -1.20000
AFIX   0
C9    1    0.044271    0.745112    0.199067    11.00000    0.04471    0.02031 =
         0.07767    0.00580    0.03167    0.00040
AFIX  43
H9    2    0.080220    0.773265    0.172358    11.00000   -1.20000
AFIX   0
C10   1    0.048758    0.661238    0.204569    11.00000    0.02264    0.01639 =
         0.04569    0.00257    0.01205   -0.00033
C11   1    0.107484    0.606623    0.174750    11.00000    0.02403    0.01353 =
         0.03594    0.00069    0.00284   -0.00034
C12   1    0.174957    0.635073    0.143139    11.00000    0.02324    0.01565 =
         0.03441    0.00044    0.00372    0.00082
AFIX  43
H12   2    0.181438    0.691879    0.136043    11.00000   -1.20000
AFIX   0
C13   1    0.233425    0.580086    0.121726    11.00000    0.02409    0.01981 =
         0.02417   -0.00133    0.00244    0.00110
C14   1    0.218630    0.497002    0.131430    11.00000    0.02847    0.01759 =
         0.02925   -0.00427    0.00539    0.00348
AFIX  43
H14   2    0.256873    0.457496    0.117723    11.00000   -1.20000
AFIX   0
C15   1    0.148362    0.472573    0.160955    11.00000    0.02630    0.01469 =
         0.02754   -0.00293    0.00264    0.00036
AFIX  43
H15   2    0.138458    0.415812    0.165618    11.00000   -1.20000
AFIX   0
C16   1    0.309190    0.608975    0.091787    11.00000    0.03003    0.02141 =
         0.02789   -0.00368    0.00901    0.00333
C17   1    0.385692    0.589250    0.116725    11.00000    0.02547    0.03365 =
         0.03569   -0.00010    0.00936   -0.00059
C18   1    0.456629    0.614722    0.086218    11.00000    0.03022    0.06777 =
         0.06046    0.01619    0.01862    0.00277
AFIX  43
H18   2    0.508738    0.602057    0.102665    11.00000   -1.20000
AFIX   0
C19   1    0.450782    0.658113    0.032398    11.00000    0.04244    0.09254 =
         0.06953    0.03030    0.03338    0.00617
AFIX  43
H19   2    0.499084    0.673289    0.011292    11.00000   -1.20000
AFIX   0
C20   1    0.375928    0.679734    0.008841    11.00000    0.05776    0.06973 =
         0.05370    0.02814    0.03119    0.00892
AFIX  43
H20   2    0.372798    0.711596   -0.027311    11.00000   -1.20000
AFIX   0
C21   1    0.304811    0.654699    0.038233    11.00000    0.03952    0.03369 =
         0.03502    0.00785    0.01548    0.00570
AFIX  43
H21   2    0.253133    0.668852    0.021704    11.00000   -1.20000
AFIX   0
C22   1    0.391030    0.549206    0.174074    11.00000    0.02118    0.03320 =
         0.03580   -0.00481    0.00389   -0.00144
C23   1    0.392507    0.518425    0.224366    11.00000    0.02106    0.03409 =
         0.03397   -0.00575   -0.00063   -0.00025
C24   1    0.391023    0.484132    0.281100    11.00000    0.02141    0.03334 =
         0.03388   -0.00542   -0.00260    0.00354
C25   1    0.387221    0.455004    0.331530    11.00000    0.02245    0.03337 =
         0.03239   -0.00688   -0.00615    0.00487
C26   1    0.377743    0.416836    0.389509    11.00000    0.02817    0.02388 =
         0.03133   -0.00799   -0.01029    0.00392
C27   1    0.299115    0.396972    0.410967    11.00000    0.03378    0.01748 =
         0.03056   -0.00324   -0.01194   -0.00017
C28   1    0.291027    0.354465    0.465952    11.00000    0.04129    0.03113 =
         0.04181    0.00987   -0.01396   -0.00789
AFIX  43
H28   2    0.238170    0.340114    0.480132    11.00000   -1.20000
AFIX   0
C29   1    0.359072    0.332831    0.500250    11.00000    0.05524    0.04394 =
         0.04324    0.01517   -0.02380   -0.00664
AFIX  43
H29   2    0.352866    0.304094    0.537627    11.00000   -1.20000
AFIX   0
C30   1    0.435964    0.353681    0.479262    11.00000    0.04460    0.04494 =
         0.04680   -0.00078   -0.02587    0.00481
AFIX  43
H30   2    0.482560    0.339550    0.502784    11.00000   -1.20000
AFIX   0
C31   1    0.446051    0.394668    0.424718    11.00000    0.03141    0.03570 =
         0.04179   -0.00614   -0.01539    0.00476
AFIX  43
H31   2    0.499347    0.407968    0.410891    11.00000   -1.20000
AFIX   0

P1    6    0.244257    0.229487    0.656623    11.00000    0.02635    0.09065 =
         0.05398    0.00596    0.00345    0.02318
F1    3    0.202628    0.292836    0.609738    11.00000    0.03963    0.05862 =
         0.08594    0.01132    0.00018    0.01271
F2    3    0.317159    0.290704    0.667158    11.00000    0.03645    0.14688 =
         0.13865   -0.06821   -0.00930    0.00659
F3    3    0.294631    0.192246    0.601255    11.00000    0.04300    0.06587 =
         0.06489    0.00338    0.01111    0.01299
F4    3    0.170743    0.167786    0.642936    11.00000    0.04343    0.07402 =
         0.13149    0.02775    0.01285    0.01050
F5    3    0.193239    0.267200    0.710784    11.00000    0.05594    0.19544 =
         0.07152   -0.02161    0.00719    0.04785
F6    3    0.284572    0.163763    0.700646    11.00000    0.06563    0.23528 =
         0.09390    0.08236    0.02601    0.08197
PART 1
O1A   5    0.000000    0.500000    0.461578    10.25000    0.10301
C32A  1    0.044894    0.433723    0.490183    10.50000    0.19144
AFIX  23
H32A  2    0.043428    0.436690    0.535313    10.50000   -1.20000
H32B  2    0.102102    0.430633    0.475881    10.50000   -1.20000
AFIX   0
C33A  1   -0.010417    0.360504    0.463780    10.50000    0.12841
AFIX 137
H33A  2   -0.000904    0.354871    0.419811    10.50000   -1.50000
H33B  2   -0.068136    0.372641    0.471091    10.50000   -1.50000
H33C  2    0.004154    0.309474    0.484383    10.50000   -1.50000
AFIX   0
PART 0
PART 2
O1B   5    0.000000    0.500000    0.533826    10.25000    0.10314
C32B  1   -0.065808    0.449800    0.506612    10.50000    0.15529
AFIX  23
H32C  2   -0.065871    0.393378    0.522734    10.50000   -1.20000
H32D  2   -0.062764    0.448598    0.461481    10.50000   -1.20000
AFIX   0
C33B  1   -0.144006    0.502469    0.530982    10.50000    0.14284
AFIX 137
H33D  2   -0.190279    0.494371    0.503308    10.50000   -1.50000
H33E  2   -0.129683    0.560492    0.532172    10.50000   -1.50000
H33F  2   -0.158924    0.484112    0.572072    10.50000   -1.50000
AFIX   0
HKLF 4

REM  brt235_3_123k in P-421c #114
REM R1 =  0.0335 for    5942 Fo > 4sig(Fo)  and  0.0341 for all    6077 data
REM    397 parameters refined using      6 restraints

END

WGHT      0.0658      3.2378

REM Highest difference peak  0.536,  deepest hole -0.794,  1-sigma level  0.066
Q1    1  -0.0445  0.4127  0.4856  11.00000  0.05    0.54
Q2    1   0.0843  0.4566  0.5112  11.00000  0.05    0.44
Q3    1  -0.1343  0.5338  0.5446  11.00000  0.05    0.42
Q4    1   0.2718  0.2803  0.6571  11.00000  0.05    0.41
Q5    1  -0.0039  0.4373  0.5007  11.00000  0.05    0.37
Q6    1  -0.2216  0.7828  0.3449  11.00000  0.05    0.33
Q7    1  -0.0196  0.3567  0.4436  11.00000  0.05    0.32
Q8    1   0.2214  0.3416  0.6933  11.00000  0.05    0.31
Q9    1   0.2206  0.7794  0.1547  11.00000  0.05    0.31
Q10   1   0.2217  0.2329  0.7381  11.00000  0.05    0.29
Q11   1   0.1802  0.2198  0.6776  11.00000  0.05    0.29
Q12   1   0.0131  0.7827  0.2753  11.00000  0.05    0.28
Q13   1   0.2043  0.3094  0.6570  11.00000  0.05    0.27
Q14   1   0.3054  0.2489  0.7163  11.00000  0.05    0.27
Q15   1  -0.0403  0.7403  0.3059  11.00000  0.05    0.27
Q16   1   0.0631  0.7445  0.2385  11.00000  0.05    0.24
Q17   1  -0.0700  0.4884  0.5007  11.00000  0.05    0.24
Q18   1   0.2772  0.1409  0.6818  11.00000  0.05    0.22
Q19   1  -0.0061  0.7805  0.2187  11.00000  0.05    0.21
Q20   1   0.2994  0.6341  0.0665  11.00000  0.05    0.19
;
_shelx_res_checksum              87982
_shelx_hkl_file                  
;
  -8  -1  -7    6.07    0.67   0-0.42532-0.22959-0.89999 0.81708 0.10055-0.52761
  -7   0  -5   19.05    0.63   0-0.42573-0.14787-0.89884 0.89794 0.10878-0.41339
  -3  -6 -13    2.74    1.15   0-0.42525 0.17981-0.90017 0.40771 0.09927-0.89526
  -2  -5 -12   49.59    1.21   0-0.42510 0.26118-0.90053 0.49045 0.09659-0.83157
  -2  -3 -10  340.42    2.11   0-0.42518 0.26127-0.90034 0.65403 0.09801-0.71009
  -1  -2  -8   61.14    0.97   0-0.42498 0.34308-0.90082 0.73653 0.09437-0.58339
  -1  -1  -6  238.87    1.27   0-0.42502 0.34303-0.90072 0.81874 0.09510-0.46106
   0  -2  -7   90.63    1.13   0-0.42522 0.42544-0.90025 0.73648 0.09866-0.52668
   1  -5 -10  394.99    2.27   0-0.42509 0.50668-0.90056 0.49099 0.09631-0.70933
   1  -4  -9  166.66    1.47   0-0.42502 0.50639-0.90073 0.57256 0.09505-0.64553
   2  -8 -11  120.02    1.73   0-0.42512 0.58723-0.90048 0.24580 0.09696-0.77188
   4 -10  -9   24.60    1.25   0-0.42546 0.75115-0.89962 0.08165 0.10325-0.65589
   5  -9  -7   58.97    1.10   0-0.42517 0.83395-0.90038 0.16455 0.09771-0.52783
  -9  -2  -8   10.16    1.00   0-0.42577-0.31043-0.89838 0.73262 0.11383-0.60336
  -8  -5 -12   41.58    1.40   0-0.42545-0.22670-0.89936 0.48732 0.10715-0.84194
  -8  -3 -10   56.24    1.26   0-0.42566-0.22777-0.89874 0.65039 0.11142-0.72287
  -7  -2  -9   36.48    1.00   0-0.42572-0.14661-0.89854 0.73249 0.11276-0.66305
  -6   1  -1   13.76    0.21   0-0.42821-0.06515-0.87895 0.95950 0.21259-0.27188
  -3  -2  -9   57.10    1.08   0-0.42529 0.17927-0.89984 0.73475 0.10377-0.65356
  -2  -4 -11    1.91    0.92   0-0.42532 0.26189-0.89976 0.57201 0.10439-0.77699
  -2   0  -4 7655.47    4.89   0-0.42550 0.26118-0.89922 0.89913 0.10817-0.35131
   0  -7 -12  326.67    2.56   0-0.42564 0.42385-0.89879 0.32425 0.11111-0.84591
   2  -3  -6    2.97    0.89   0-0.42555 0.58915-0.89907 0.65342 0.10918-0.47649
   3  -9 -10  550.06    3.05   0-0.42569 0.66901-0.89864 0.16228 0.11210-0.72603
  -8  -4 -11   24.59    1.23   0-0.42560-0.22712-0.89815 0.56684 0.11588-0.78918
  -4  -6 -13   75.20    1.55   0-0.42545 0.09797-0.89865 0.40382 0.11253-0.90825
  -2  -7 -13   92.41    1.67   0-0.42548 0.26033-0.89856 0.32218 0.11316-0.90941
  -1  -6 -12  124.03    1.68   0-0.42545 0.34204-0.89867 0.40453 0.11245-0.84732
   1  -9 -12  356.21    2.81   0-0.42545 0.50435-0.89867 0.16040 0.11244-0.84851
   2  -9 -11    7.27    1.24   0-0.42573 0.58751-0.89770 0.15937 0.11876-0.79354
   3  -7  -9   43.26    1.19   0-0.42554 0.67027-0.89836 0.32497 0.11445-0.66733
   4  -8  -8  510.93    2.57   0-0.42583 0.75236-0.89733 0.24255 0.12109-0.61292
  -7  -5 -12  598.52    3.34   0-0.42596-0.14512-0.89553 0.48203 0.12752-0.86206
  -6  -2  -9   52.28    1.08   0-0.42600-0.06495-0.89538 0.72864 0.12846-0.67876
  -4   0  -5 2430.25    3.21   0-0.42602 0.09751-0.89528 0.89373 0.12904-0.43430
  -3  -5 -12  460.14    2.74   0-0.42568 0.17917-0.89663 0.48350 0.12073-0.85480
  -3  -3 -10  503.49    2.51   0-0.42592 0.17957-0.89571 0.64755 0.12643-0.73793
  -3  -1  -7  239.20    1.49   0-0.42579 0.17928-0.89621 0.81286 0.12338-0.55096
  -1  -3  -9   22.88    1.01   0-0.42594 0.34342-0.89563 0.64784 0.12692-0.67741
   2  -7 -10  216.06    1.99   0-0.42598 0.58804-0.89545 0.32065 0.12803-0.74114
   3 -10 -10   59.17    1.47   0-0.42579 0.66899-0.89623 0.07740 0.12324-0.73860
   5  -8  -6   64.23    1.11   0-0.42590 0.83493-0.89578 0.24046 0.12600-0.49396
   5  -6  -4   59.43    0.83   0-0.42589 0.83608-0.89580 0.40378 0.12589-0.37009
   5  -5  -2  283.43    1.06   0-0.42616 0.83700-0.89467 0.48438 0.13268-0.25356
  -8   0  -4 1343.43    2.26   0-0.42649-0.23000-0.89228 0.89037 0.14525-0.38906
  -7  -4 -11    2.46    1.09   0-0.42621-0.14797-0.89376 0.56326 0.13696-0.81062
  -7  -3 -10  105.10    1.45   0-0.42614-0.14587-0.89413 0.64551 0.13483-0.74703
  -7  -1  -7  244.13    1.48   0-0.42621-0.14718-0.89378 0.80971 0.13684-0.56468
  -6  -5 -12  163.72    2.00   0-0.42622-0.06356-0.89372 0.48069 0.13715-0.87259
  -6   0  -5   57.06    0.80   0-0.42625-0.06599-0.89358 0.89207 0.13798-0.44330
  -5  -2  -9   28.79    1.00   0-0.42598 0.01636-0.89484 0.72866 0.13064-0.68161
  -4  -5 -12   54.24    1.44   0-0.42612 0.09840-0.89423 0.48162 0.13423-0.86876
  -3  -7 -13  151.54    2.13   0-0.42605 0.18001-0.89454 0.31885 0.13241-0.92910
  -3  -4 -11   25.29    1.08   0-0.42593 0.17941-0.89506 0.56521 0.12935-0.80275
  -1  -5 -11   14.43    0.86   0-0.42593 0.34304-0.89506 0.48370 0.12935-0.80300
   0  -6 -11  331.17    2.39   0-0.42619 0.42465-0.89386 0.40025 0.13638-0.81016
   3  -6  -8  223.31    1.64   0-0.42595 0.67120-0.89499 0.40263 0.12972-0.62039
   3  -5  -7  217.63    1.48   0-0.42594 0.67151-0.89502 0.48460 0.12957-0.55829
   4  -5  -5   15.06    0.74   0-0.42620 0.75398-0.89380 0.48381 0.13669-0.44211
   5  -7  -5  138.97    1.27   0-0.42625 0.83602-0.89359 0.31991 0.13793-0.44409
  -9  -5 -11  103.12    1.82   0-0.42667-0.30713-0.89241 0.48014 0.14549-0.82004
  -9  -3  -9   17.79    0.96   0-0.42670-0.30896-0.89228 0.64461 0.14621-0.69704
  -5   0  -5  130.83    0.94   0-0.42666 0.01616-0.89250 0.89128 0.14503-0.45014
  -2  -6 -12  819.65    3.74   0-0.42657 0.26185-0.89300 0.39932 0.14223-0.87721
  -2  -2  -8  506.09    2.15   0-0.42654 0.26226-0.89315 0.72829 0.14140-0.63071
  -1  -4 -10  130.95    1.42   0-0.42638 0.34369-0.89399 0.56454 0.13663-0.74855
   0  -8 -12  879.78    4.05   0-0.42640 0.42411-0.89386 0.23707 0.13735-0.87309
   0  -3  -8  150.22    1.42   0-0.42654 0.42616-0.89314 0.64618 0.14143-0.63103
   1  -3  -7  239.84    1.47   0-0.42643 0.50827-0.89372 0.64697 0.13813-0.56638
   4  -9  -8  150.18    1.72   0-0.42670 0.75313-0.89227 0.15557 0.14626-0.63845
   4  -7  -7   31.87    1.03   0-0.42665 0.75350-0.89256 0.31917 0.14467-0.57363
  -6  -4 -11   52.42    1.34   0-0.42694-0.06306-0.89168 0.56211 0.14873-0.82284
  -6  -3 -10  108.48    1.33   0-0.42689-0.06366-0.89196 0.64431 0.14724-0.76002
  -6  -1  -7   11.61    0.87   0-0.42714-0.06446-0.89038 0.80724 0.15566-0.58405
  -5  -4 -11   12.09    1.21   0-0.42706 0.01790-0.89092 0.56053 0.15284-0.82611
  -5  -3 -10 2185.26    5.00   0-0.42701 0.01806-0.89126 0.64340 0.15102-0.76322
  -4  -4 -11   -0.87    0.90   0-0.42686 0.10232-0.89215 0.56717 0.14621-0.81534
  -1  -7 -12 1138.60    4.41   0-0.42691 0.34338-0.89189 0.31637 0.14760-0.88312
   0  -5 -10  357.86    2.28   0-0.42708 0.42586-0.89079 0.47945 0.15350-0.76563
   1  -6 -10  133.08    1.72   0-0.42696 0.50750-0.89156 0.39857 0.14941-0.76245
   2  -4  -7  803.29    2.55   0-0.42689 0.59073-0.89197 0.56333 0.14716-0.57578
   3  -8  -9   58.06    1.24   0-0.42694 0.67109-0.89169 0.23628 0.14870-0.70164
   4  -6  -6 1296.26    3.23   0-0.42705 0.75448-0.89096 0.39899 0.15260-0.51968
   4  -4  -3    1.06    0.49   0-0.42709 0.75365-0.89074 0.56300 0.15377-0.33759
   5  -9  -6  927.31    3.19   0-0.42717 0.83606-0.89015 0.15363 0.15686-0.52578
  -8  -2  -8  750.92    2.74   0-0.42721-0.22736-0.88913 0.72394 0.15916-0.64894
  -5  -1  -7  163.16    1.27   0-0.42726 0.01730-0.88870 0.80528 0.16135-0.58941
  -2  -1  -6  107.34    1.08   0-0.42723 0.26262-0.88890 0.80615 0.16034-0.52643
   0  -4  -9  614.21    2.54   0-0.42713 0.42631-0.88974 0.56017 0.15602-0.70714
   0  -1  -4  122.50    0.92   0-0.42727 0.42740-0.88861 0.80609 0.16182-0.40510
   1  -4  -8  177.71    1.56   0-0.42728 0.50838-0.88851 0.55905 0.16231-0.65169
   1  -2  -5  121.14    0.97   0-0.42709 0.50912-0.89001 0.72520 0.15461-0.45949
   2  -8 -10  232.10    2.11   0-0.42718 0.58892-0.88933 0.23304 0.15813-0.77177
   4 -10  -8  735.99    3.35   0-0.42726 0.75252-0.88870 0.06955 0.16137-0.65316
  -7  -6 -12   42.71    1.45   0-0.42755-0.14434-0.88633 0.39143 0.17118-0.90729
  -3  -6 -12   72.54    1.43   0-0.42738 0.18067-0.88793 0.39357 0.16340-0.89888
  -2  -5 -11   46.35    1.21   0-0.42738 0.26194-0.88794 0.47529 0.16331-0.83679
  -2  -3  -9   60.55    1.18   0-0.42749 0.26259-0.88689 0.63886 0.16848-0.71913
  -1  -2  -7    4.20    0.88   0-0.42750 0.34497-0.88687 0.72123 0.16857-0.59597
   1  -5  -9 1117.84    3.49   0-0.42738 0.50777-0.88795 0.47584 0.16327-0.71426
   2  -2  -3    1.26    0.58   0-0.42751 0.59144-0.88670 0.72189 0.16943-0.35350
   3  -9  -9   13.12    1.15   0-0.42756 0.67074-0.88623 0.14839 0.17169-0.72408
  -8  -5 -11   89.39    1.69   0-0.42771-0.22555-0.88572 0.47374 0.17427-0.84960
  -8  -1  -6   75.03    1.04   0-0.42787-0.22775-0.88358 0.80044 0.18417-0.55127
  -4  -6 -12  145.25    1.91   0-0.42778 0.09953-0.88492 0.39068 0.17800-0.91294
  -3  -2  -8  158.85    1.50   0-0.42776 0.18098-0.88510 0.71960 0.17718-0.66634
  -2  -7 -12   47.72    1.49   0-0.42776 0.26215-0.88515 0.30873 0.17694-0.91208
  -2  -4 -10  329.46    2.07   0-0.42769 0.26256-0.88602 0.55572 0.17281-0.78535
  -1  -8 -12  127.87    1.84   0-0.42769 0.34327-0.88601 0.22802 0.17290-0.90909
  -1  -6 -11   27.30    1.37   0-0.42777 0.34424-0.88507 0.39098 0.17730-0.85073
  -1  -1  -5    0.14    0.75   0-0.42780 0.34526-0.88468 0.80119 0.17914-0.48375
   0  -7 -11   60.72    1.39   0-0.42769 0.42545-0.88600 0.31004 0.17291-0.84753
   0  -2  -6 2241.13    3.61   0-0.42772 0.42741-0.88561 0.72024 0.17479-0.54159
   1  -9 -11   32.39    1.31   0-0.42767 0.50656-0.88623 0.14815 0.17181-0.84730
   2  -9 -10   32.44    1.25   0-0.42779 0.58870-0.88469 0.14629 0.17910-0.79271
   2  -1   2   41.86    0.36   0-0.42780 0.59393-0.88455 0.80207 0.17973-0.05447
   3  -7  -8 1184.67    3.69   0-0.42780 0.67175-0.88456 0.30956 0.17967-0.66962
   3  -4  -5   43.25    0.94   0-0.42777 0.67333-0.88502 0.55602 0.17754-0.48257
  -8  -4 -10 1403.28    4.50   0-0.42807-0.22594-0.88282 0.55270 0.18688-0.80007
  -8  -3  -9   57.32    1.24   0-0.42803-0.22659-0.88368 0.63613 0.18299-0.73505
  -7  -2  -8  102.21    1.27   0-0.42810-0.14565-0.88241 0.71664 0.18870-0.67889
  -6  -6 -12  587.50    3.42   0-0.42800-0.06271-0.88408 0.38895 0.18119-0.91732
  -5   1  -1  508.37    0.59   0-0.42783 0.01628-0.86524 0.94719 0.25517-0.31535
  -3  -5 -11    8.76    1.17   0-0.42808 0.18013-0.88268 0.47037 0.18752-0.86088
  -3   0  -4  359.98    1.27   0-0.42804 0.18106-0.88339 0.88305 0.18433-0.42775
   2  -3  -5   44.64    0.96   0-0.42805 0.59167-0.88326 0.63597 0.18490-0.49012
   3 -11  -9   62.67    1.53   0-0.42807 0.66963-0.88287-0.01856 0.18665-0.74049
   3 -10  -9   76.67    1.58   0-0.42803 0.67040-0.88359 0.06378 0.18342-0.73683
   4  -8  -7   69.45    1.18   0-0.42803 0.75408-0.88352 0.22702 0.18372-0.61272
   5  -8  -5  195.62    1.59   0-0.42810 0.83682-0.88239 0.22607 0.18878-0.49476
  -9  -2  -7   90.92    1.18   0-0.42786-0.30918-0.88129 0.71493 0.19483-0.62309
  -7  -5 -11   88.72    1.57   0-0.42787-0.14461-0.88105 0.46704 0.19588-0.86962
   1  -1  -2 5613.12    3.22   0-0.42781 0.51042-0.88265 0.80009 0.18892-0.30937
   2 -10 -10  807.40    3.85   0-0.42781 0.58781-0.88252 0.06171 0.18950-0.80474
   2  -7  -9   39.11    1.26   0-0.42784 0.58942-0.88192 0.30618 0.19212-0.74417
   5  -6  -3   27.67    0.72   0-0.42788 0.83764-0.88073 0.38833 0.19724-0.37991
  -7   0  -4   32.19    0.66   0-0.42786-0.14682-0.87771 0.87616 0.21028-0.45404
  -6  -2  -8  670.82    2.54   0-0.42784-0.06402-0.87898 0.71241 0.20507-0.69466
  -4  -5 -11   14.08    1.23   0-0.42783 0.09911-0.87968 0.46679 0.20216-0.87579
  -3  -7 -12  284.93    2.44   0-0.42780 0.18068-0.88086 0.30422 0.19718-0.93311
  -3  -4 -10  145.70    1.56   0-0.42781 0.18103-0.88049 0.55014 0.19876-0.81156
  -3  -3  -9    0.77    0.86   0-0.42781 0.18104-0.88070 0.63214 0.19788-0.74927
  -2  -8 -12  112.96    1.86   0-0.42783 0.26221-0.87994 0.22210 0.20109-0.93723
  -1  -5 -10  359.13    2.20   0-0.42780 0.34432-0.88081 0.46831 0.19741-0.81025
  -1  -3  -8 1300.23    3.37   0-0.42782 0.34479-0.88027 0.63212 0.19968-0.68953
  -1   0  -2    4.04    0.28   0-0.42780 0.34579-0.88081 0.88067 0.19741-0.31815
   0  -8 -11   58.38    1.52   0-0.42782 0.42516-0.88018 0.22214 0.20008-0.87524
   0  -6 -10 1570.47    4.60   0-0.42783 0.42586-0.87957 0.38553 0.20263-0.81540
   3  -6  -7   59.19    1.01   0-0.42780 0.67245-0.88075 0.38787 0.19766-0.62678
   3  -5  -6  125.26    1.25   0-0.42782 0.67323-0.88023 0.46944 0.19987-0.56728
   5  -7  -4 1059.95    2.73   0-0.42785 0.83744-0.87885 0.30468 0.20561-0.45035
  -9  -5 -10  687.12    3.49   0-0.42783-0.30705-0.87679 0.46396 0.21423-0.82855
  -7  -4 -10   87.35    1.43   0-0.42782-0.14476-0.87826 0.54715 0.20829-0.82126
  -7  -3  -9   43.77    1.13   0-0.42782-0.14498-0.87830 0.62977 0.20812-0.75945
  -6  -5 -11    4.72    0.99   0-0.42781-0.06329-0.87882 0.46588 0.20602-0.87979
  -5  -2  -8   37.71    1.02   0-0.42782 0.01784-0.87825 0.71164 0.20833-0.69789
  -4  -7 -12  211.03    2.34   0-0.42783 0.09916-0.87742 0.30025 0.21169-0.94665
  -3  -1  -6  691.94    2.11   0-0.42782 0.18080-0.87842 0.79495 0.20763-0.57398
  -2  -6 -11   92.89    1.58   0-0.42782 0.26219-0.87816 0.38328 0.20870-0.88282
  -1  -7 -11   42.09    1.39   0-0.42783 0.34379-0.87708 0.30051 0.21305-0.88720
  -1  -4  -9  168.07    1.52   0-0.42782 0.34447-0.87860 0.54827 0.20690-0.75814
   3  -8  -8    8.46    0.96   0-0.42783 0.67176-0.87705 0.22022 0.21317-0.70473
   4  -9  -7   26.25    1.12   0-0.42782 0.75356-0.87802 0.14034 0.20928-0.63999
   4  -7  -6   87.62    1.23   0-0.42783 0.75478-0.87769 0.30350 0.21060-0.57843
   4  -5  -4    8.78    0.63   0-0.42783 0.75532-0.87767 0.46734 0.21071-0.45552
  -9  -3  -8  573.06    2.63   0-0.42794-0.30848-0.87475 0.62626 0.22237-0.71251
  -8  -6 -11  113.83    1.92   0-0.42795-0.22515-0.87527 0.37998 0.22034-0.89519
  -7  -1  -6 1195.34    2.86   0-0.42794-0.14637-0.87446 0.79033 0.22347-0.59019
  -6  -4 -10  245.28    2.05   0-0.42795-0.06329-0.87497 0.54365 0.22152-0.83364
  -6  -3  -9    4.45    0.95   0-0.42794-0.06369-0.87462 0.62551 0.22286-0.77382
  -5  -7 -12  582.01    3.48   0-0.42796 0.01817-0.87642 0.29946 0.21583-0.95203
  -4  -4 -10 1550.81    4.37   0-0.42796 0.09923-0.87641 0.54559 0.21589-0.82862
  -4  -3  -9   13.76    1.10   0-0.42796 0.09930-0.87585 0.62720 0.21807-0.76847
  -3  -8 -12   78.07    1.85   0-0.42794 0.18024-0.87478 0.21603 0.22225-0.95792
  -2   0  -3 2598.07    2.54   0-0.42796 0.26310-0.87600 0.87559 0.21752-0.39963
   0  -3  -7   16.10    0.97   0-0.42796 0.42706-0.87596 0.62817 0.21765-0.64597
   1  -6  -9   12.80    1.12   0-0.42796 0.50830-0.87611 0.38226 0.21705-0.76848
   1  -3  -6  730.29    2.22   0-0.42796 0.50959-0.87644 0.62886 0.21575-0.58275
   4 -10  -7   28.92    1.13   0-0.42794 0.75321-0.87469 0.05544 0.22259-0.65360
   4  -6  -5  176.97    1.42   0-0.42794 0.75538-0.87461 0.38201 0.22292-0.52895
   5  -9  -5  447.22    2.20   0-0.42795 0.83646-0.87513 0.13765 0.22089-0.52808
   5  -4   3   70.20    0.41   0-0.42770 0.84018-0.86803 0.53899 0.24714-0.06069
  -9  -4  -9   46.48    1.25   0-0.42782-0.30783-0.87408 0.54446 0.22571-0.77787
  -5  -3  -9   44.20    1.19   0-0.42782 0.01827-0.87419 0.62614 0.22527-0.77622
  -4   0  -4  986.85    1.95   0-0.42778 0.09891-0.87254 0.87156 0.23154-0.47562
  -2  -2  -7    0.35    0.70   0-0.42783 0.26328-0.87481 0.70879 0.22288-0.65045
   0  -5  -9  130.17    1.46   0-0.42783 0.42631-0.87484 0.46299 0.22278-0.77407
   2  -8  -9   73.39    1.34   0-0.42783 0.58945-0.87482 0.21852 0.22287-0.77558
   2  -4  -6 2681.86    4.27   0-0.42783 0.59148-0.87480 0.54580 0.22295-0.58991
  -8  -2  -7  113.30    1.31   0-0.42773-0.22691-0.87054 0.70562 0.23995-0.66861
  -7  -6 -11   23.31    1.35   0-0.42774-0.14394-0.87067 0.37678 0.23949-0.91366
  -6   0  -4 2564.95    3.13   0-0.42768-0.06497-0.86934 0.86844 0.24429-0.48810
  -3  -6 -11   47.73    1.30   0-0.42781 0.18140-0.87286 0.37992 0.23137-0.90541
  -2  -5 -10    6.32    0.92   0-0.42780 0.26362-0.87255 0.46178 0.23252-0.84489
  -1  -8 -11  124.77    1.90   0-0.42775 0.34398-0.87091 0.21405 0.23861-0.91312
   0  -4  -8 1217.00    3.34   0-0.42782 0.42721-0.87319 0.54438 0.23012-0.71946
   1  -9 -10  615.52    3.37   0-0.42777 0.50742-0.87155 0.13415 0.23627-0.85022
   1  -5  -8 2594.99    5.06   0-0.42779 0.50928-0.87229 0.46164 0.23351-0.72412
   1  -4  -7  225.65    1.63   0-0.42776 0.50932-0.87136 0.54280 0.23695-0.66532
   3  -9  -8  586.80    3.00   0-0.42777 0.67167-0.87169 0.13450 0.23574-0.72744
   4  -4  -2  511.01    1.34   0-0.42770 0.75670-0.86977 0.54161 0.24276-0.36367
  -8  -5 -10  214.86    2.15   0-0.42799-0.22478-0.86891 0.45746 0.24652-0.85908
  -6  -1  -6  114.27    1.06   0-0.42799-0.06372-0.86899 0.78603 0.24626-0.61263
  -5   0  -4   30.93    0.68   0-0.42792 0.01766-0.86760 0.86716 0.25118-0.49523
  -4  -6 -11   52.34    1.48   0-0.42797 0.10021-0.86863 0.37525 0.24752-0.92038
  -2  -7 -11   64.21    1.59   0-0.42802 0.26342-0.86968 0.29521 0.24376-0.91748
  -2  -4  -9  207.02    1.73   0-0.42798 0.26375-0.86865 0.53982 0.24745-0.79780
  -2  -3  -8  156.90    1.49   0-0.42800 0.26375-0.86912 0.62279 0.24577-0.73478
  -1  -6 -10  112.69    1.60   0-0.42799 0.34521-0.86897 0.37638 0.24632-0.85858
   0  -7 -10  129.12    1.67   0-0.42806 0.42692-0.87063 0.29629 0.24033-0.85340
   1 -10 -10   46.79    1.64   0-0.42799 0.50729-0.86903 0.04992 0.24611-0.85999
   1  -2  -4  141.54    1.02   0-0.42797 0.51054-0.86863 0.70443 0.24753-0.49113
   2  -9  -9   71.88    1.47   0-0.42803 0.59020-0.86995 0.13288 0.24280-0.79566
   3 -11  -8  337.83    2.60   0-0.42797 0.67099-0.86853-0.03165 0.24790-0.74060
   3 -10  -8  106.73    1.66   0-0.42798 0.67151-0.86873 0.05001 0.24717-0.73891
   3  -7  -7   35.23    1.06   0-0.42797 0.67323-0.86846 0.29498 0.24814-0.67704
  -8   0  -3  156.95    0.86   0-0.42799-0.22847-0.86290 0.86229 0.26860-0.45096
  -6  -6 -11    0.00    1.00   0-0.42833-0.06297-0.86816 0.37614 0.25055-0.92407
  -5  -1  -6 2229.91    3.68   0-0.42834 0.01859-0.86831 0.78611 0.25000-0.61710
  -2  -1  -5  123.74    1.05   0-0.42828 0.26423-0.86720 0.78588 0.25391-0.55853
  -1  -9 -11   29.69    1.51   0-0.42824 0.34484-0.86649 0.12920 0.25640-0.92962
  -1  -2  -6  105.04    1.17   0-0.42829 0.34651-0.86743 0.70403 0.25311-0.61943
   2 -11  -9   30.66    1.48   0-0.42827 0.58918-0.86702-0.03264 0.25457-0.80734
   2 -10  -9  169.96    2.00   0-0.42828 0.58982-0.86727 0.04926 0.25370-0.80598
   4  -8  -6  351.36    2.05   0-0.42832 0.75558-0.86791 0.21327 0.25143-0.61927
   5  -8  -4    6.46    0.87   0-0.42818 0.83721-0.86553 0.21104 0.25970-0.50447
  -9  -6 -10   31.47    1.42   0-0.42824-0.30578-0.86472 0.37161 0.26390-0.87606
  -8  -4  -9   62.31    1.33   0-0.42828-0.22497-0.86535 0.53661 0.26175-0.81264
  -8  -3  -8    9.30    0.93   0-0.42826-0.22632-0.86499 0.61822 0.26298-0.75196
  -3  -5 -10 2151.17    5.31   0-0.42833 0.18229-0.86607 0.45545 0.25929-0.87127
  -3  -2  -7   25.71    1.03   0-0.42831 0.18259-0.86573 0.70200 0.26044-0.68820
   2  -7  -8  108.78    1.48   0-0.42827 0.59102-0.86513 0.29197 0.26250-0.75226
   3  -4  -4   41.22    0.84   0-0.42825 0.67446-0.86482 0.53735 0.26354-0.50712
  -7  -5 -10 1584.48    4.93   0-0.42855-0.14321-0.86355 0.45256 0.26757-0.88001
  -7  -2  -7   22.96    0.94   0-0.42837-0.14472-0.86131 0.69658 0.27497-0.70244
  -3  -7 -11   77.32    1.51   0-0.42856 0.18176-0.86372 0.28947 0.26701-0.93976
  -2  -8 -11  120.83    1.73   0-0.42853 0.26340-0.86330 0.20759 0.26841-0.94207
  -1  -5  -9 1119.54    3.64   0-0.42843 0.34568-0.86209 0.45215 0.27243-0.82236
   0  -8 -10 1372.09    4.70   0-0.42854 0.42646-0.86341 0.20750 0.26806-0.88039
   0  -2  -5 5267.13    5.07   0-0.42857 0.42888-0.86387 0.70015 0.26649-0.57140
   3  -6  -6   76.47    1.14   0-0.42839 0.67356-0.86160 0.37016 0.27403-0.64012
  -9  -2  -6   73.18    1.17   0-0.42839-0.30810-0.85820 0.69454 0.28390-0.65088
  -8  -1  -5   17.65    0.80   0-0.42841-0.22657-0.85836 0.77642 0.28340-0.58883
  -6  -5 -10  118.90    1.70   0-0.42851-0.06179-0.85951 0.44935 0.27974-0.89166
  -4  -7 -11    2.17    1.21   0-0.42845 0.10036-0.85879 0.28546 0.28203-0.95330
  -4  -5 -10  102.62    1.54   0-0.42863 0.10096-0.86086 0.45139 0.27538-0.88693
  -3  -4  -9   15.23    0.91   0-0.42863 0.18309-0.86079 0.53373 0.27560-0.82597
  -3  -3  -8  498.54    2.30   0-0.42854 0.18273-0.85981 0.61458 0.27878-0.76786
  -2  -6 -10 1090.93    3.98   0-0.42848 0.26381-0.85915 0.36759 0.28088-0.89192
  -1  -1  -4 4780.11    4.19   0-0.42845 0.34672-0.85879 0.77757 0.28204-0.52523
   0  -6  -9   18.58    0.99   0-0.42863 0.42768-0.86088 0.36906 0.27531-0.82519
   0  -1  -3   33.90    0.53   0-0.42864 0.42913-0.86098 0.77958 0.27497-0.45689
   2  -3  -4   11.10    0.80   0-0.42859 0.59292-0.86031 0.61499 0.27715-0.52022
   3  -8  -7    7.66    0.90   0-0.42840 0.67276-0.85827 0.20365 0.28369-0.71093
   3  -5  -5  116.88    1.16   0-0.42843 0.67408-0.85861 0.44890 0.28260-0.58665
   4  -9  -6   42.69    1.17   0-0.42858 0.75467-0.86027 0.12346 0.27729-0.64385
   5  -7  -3  479.40    1.83   0-0.42838 0.83799-0.85801 0.28435 0.28450-0.46548
   5  -6  -2   14.17    0.59   0-0.42837 0.83822-0.85798 0.36584 0.28461-0.40438
  -9  -5  -9   37.87    1.34   0-0.42872-0.30593-0.85599 0.44671 0.29122-0.84203
  -8  -6 -10  270.52    2.52   0-0.42867-0.22432-0.85547 0.36380 0.29283-0.90511
  -7  -4  -9   42.52    1.22   0-0.42889-0.14313-0.85772 0.53047 0.28582-0.83686
  -7  -3  -8 1074.34    3.42   0-0.42874-0.14366-0.85614 0.61073 0.29077-0.78020
  -6  -2  -7  430.71    2.01   0-0.42868-0.06255-0.85562 0.69202 0.29237-0.72078
  -5  -7 -11   89.02    1.83   0-0.42888 0.01964-0.85756 0.28464 0.28631-0.95906
  -3  -8 -11   21.90    1.44   0-0.42872 0.18121-0.85593 0.20063 0.29142-0.96302
  -2  -9 -11    6.56    1.22   0-0.42892 0.26360-0.85800 0.12108 0.28494-0.95698
  -1  -7 -10 1578.52    4.86   0-0.42896 0.34547-0.85839 0.28501 0.28368-0.89441
  -1  -4  -8  176.85    1.50   0-0.42891 0.34671-0.85784 0.53051 0.28542-0.77449
  -1  -3  -7  241.68    1.53   0-0.42896 0.34689-0.85838 0.61300 0.28372-0.71104
   1  -6  -8  122.66    1.56   0-0.42871 0.50954-0.85585 0.36428 0.29167-0.77990
   2  -2  -2 1624.20    1.99   0-0.42866 0.59397-0.85542 0.69126 0.29298-0.41307
   2  -1   1   66.77    0.25   0-0.42783 0.59351-0.84832 0.76579 0.31417-0.24992
   4 -10  -6  844.05    3.39   0-0.42879 0.75397-0.85664 0.03851 0.28922-0.65498
   4  -7  -5    4.83    0.82   0-0.42886 0.75511-0.85733 0.28425 0.28705-0.59076
   5  -9  -4  245.85    1.73   0-0.42871 0.83689-0.85586 0.11892 0.29162-0.53367
  -6  -4  -9    5.90    0.97   0-0.42864-0.06279-0.85313 0.52522 0.29916-0.84999
  -5  -2  -7   11.74    0.92   0-0.42877 0.01928-0.85434 0.69111 0.29547-0.72408
  -4  -4  -9   -0.03    0.89   0-0.42881 0.10028-0.85473 0.52743 0.29428-0.84471
  -4  -3  -8   12.08    1.05   0-0.42860 0.10001-0.85278 0.60753 0.30020-0.78922
  -2   1   1   69.90    0.38   0-0.42845 0.26413-0.85154 0.93450 0.30394-0.24083
   0  -5  -8  138.35    1.56   0-0.42860 0.42744-0.85282 0.44288 0.30010-0.78837
   2  -8  -8  894.35    3.44   0-0.42885 0.59035-0.85505 0.19971 0.29332-0.78131
   4  -5  -3   79.38    0.92   0-0.42854 0.75633-0.85228 0.44214 0.30172-0.48194
  -9  -4  -8  146.95    1.70   0-0.42820-0.30757-0.85053 0.52351 0.30607-0.79615
  -9  -3  -7   50.28    1.10   0-0.42816-0.30798-0.85022 0.60510 0.30698-0.73587
  -6  -3  -8  228.67    1.76   0-0.42824-0.06311-0.85091 0.60522 0.30496-0.79469
  -4  -8 -11   25.14    1.41   0-0.42830 0.09938-0.85138 0.19573 0.30355-0.97567
  -3  -6 -10  111.20    1.76   0-0.42829 0.18138-0.85126 0.35993 0.30390-0.91531
  -1  -8 -10  187.69    2.13   0-0.42813 0.34359-0.84997 0.19419 0.30772-0.91826
   0  -3  -6  297.98    1.65   0-0.42820 0.42786-0.85057 0.60494 0.30595-0.67155
   1  -9  -9   30.39    1.35   0-0.42830 0.50753-0.85139 0.11450 0.30351-0.85286
   1  -3  -5 1865.08    3.26   0-0.42810 0.51008-0.84977 0.60382 0.30831-0.61238
   3  -9  -7   52.75    1.26   0-0.42829 0.67146-0.85126 0.11435 0.30390-0.73062
   4  -6  -4 1107.25    2.73   0-0.42821 0.75541-0.85063 0.35849 0.30577-0.54726
  -9  -1  -4  452.95    1.70   0-0.42718-0.31052-0.84424 0.76309 0.32350-0.56826
  -7  -6 -10  174.81    2.09   0-0.42778-0.14430-0.84873 0.35712 0.31071-0.92353
  -5  -8 -11   89.21    1.80   0-0.42788 0.01762-0.84952 0.19398 0.30843-0.98098
  -3  -1  -5 1842.55    3.02   0-0.42788 0.18149-0.84952 0.76852 0.30841-0.61380
  -3   0  -3  400.87    1.15   0-0.42756 0.18099-0.84704 0.84824 0.31559-0.49808
  -2  -7 -10  196.46    2.11   0-0.42764 0.26198-0.84764 0.27401 0.31386-0.92494
  -2  -5  -9   27.87    1.00   0-0.42788 0.26268-0.84952 0.43974 0.30840-0.85859
  -2  -2  -6  107.76    1.17   0-0.42766 0.26337-0.84776 0.68465 0.31353-0.67960
   0  -7  -9    9.93    1.28   0-0.42774 0.42597-0.84842 0.27433 0.31161-0.86131
   0  -4  -7  728.64    2.59   0-0.42776 0.42725-0.84859 0.52055 0.31112-0.73866
   1 -10  -9   29.01    1.23   0-0.42781 0.50627-0.84893 0.02969 0.31015-0.86059
   1  -5  -7  166.11    1.61   0-0.42766 0.50876-0.84777 0.43797 0.31350-0.74030
   2 -11  -8   43.63    1.54   0-0.42752 0.58737-0.84671-0.05345 0.31653-0.80598
   2  -9  -8   15.03    1.16   0-0.42779 0.58928-0.84877 0.11175 0.31060-0.79876
   2  -4  -5   24.08    0.96   0-0.42782 0.59164-0.84905 0.52119 0.30978-0.61409
   3 -11  -7   24.40    1.27   0-0.42779 0.67003-0.84880-0.05141 0.31052-0.73877
   3 -10  -7   18.70    1.20   0-0.42774 0.67069-0.84839 0.02953 0.31170-0.73945
  -8  -5  -9    5.58    1.15   0-0.42708-0.22747-0.84545 0.43561 0.31998-0.87148
  -7  -1  -5  467.31    1.82   0-0.42684-0.14708-0.84367 0.76209 0.32495-0.63095
  -6  -6 -10 2402.96    6.29   0-0.42698-0.06375-0.84469 0.35242 0.32212-0.93385
  -4  -6 -10  248.04    2.18   0-0.42720 0.09884-0.84626 0.35432 0.31768-0.92970
  -1  -9 -10  603.22    3.50   0-0.42699 0.34211-0.84475 0.10726 0.32193-0.93274
  -1  -6  -9   12.18    0.93   0-0.42717 0.34405-0.84608 0.35462 0.31819-0.86868
   1  -4  -6   96.13    1.23   0-0.42698 0.50866-0.84469 0.51670 0.32210-0.68763
   2 -10  -8  181.51    1.98   0-0.42722 0.58794-0.84646 0.02781 0.31711-0.80706
   3  -7  -6 1933.79    4.34   0-0.42691 0.67124-0.84419 0.27034 0.32349-0.68869
   4  -8  -5   23.65    0.94   0-0.42687 0.75318-0.84393 0.18835 0.32424-0.62858
  -9  -6  -9   34.83    1.38   0-0.42616-0.30887-0.84054 0.34856 0.33312-0.88533
  -8  -2  -6 1636.98    3.70   0-0.42620-0.22913-0.84082 0.67682 0.33234-0.69945
  -5  -6 -10  117.07    1.69   0-0.42662 0.01631-0.84371 0.35112 0.32444-0.93584
  -2  -4  -8 2071.41    4.49   0-0.42654 0.26176-0.84316 0.51473 0.32595-0.81538
  -2  -3  -7   27.88    1.03   0-0.42623 0.26162-0.84106 0.59481 0.33171-0.75902
  -1 -10 -10   46.53    1.49   0-0.42653 0.34174-0.84310 0.02400 0.32612-0.93863
   5  -8  -3   43.51    0.96   0-0.42605 0.83491-0.83981 0.18406 0.33506-0.51660
  -8  -4  -8  568.26    2.79   0-0.42554-0.22899-0.83792 0.50893 0.33994-0.82922
  -7  -5  -9  108.15    1.64   0-0.42547-0.14723-0.83747 0.42620 0.34112-0.89203
  -7   0  -3   49.58    0.64   0-0.42534-0.14927-0.83666 0.83644 0.34325-0.52593
  -3  -7 -10  100.94    1.55   0-0.42586 0.17870-0.83998 0.26545 0.33445-0.94657
  -3  -5  -9   43.10    1.11   0-0.42589 0.17922-0.84018 0.42923 0.33392-0.88410
  -2  -8 -10  164.24    2.05   0-0.42579 0.25979-0.83955 0.18279 0.33559-0.94735
   0  -8  -9   10.11    1.30   0-0.42578 0.42389-0.83945 0.18329 0.33587-0.88579
   2  -7  -7   30.60    1.13   0-0.42584 0.58792-0.83988 0.26543 0.33470-0.76252
  -8  -3  -7    4.95    0.89   0-0.42525-0.23006-0.83565 0.58924 0.34507-0.77399
  -7  -7 -10  563.57    3.42   0-0.42551-0.14660-0.83731 0.26225 0.34072-0.95368
  -6  -1  -5   56.81    0.91   0-0.42500-0.06712-0.83415 0.75188 0.34896-0.65464
   4  -9  -5    8.49    0.94   0-0.42529 0.75148-0.83591 0.09785 0.34440-0.65035
  -6  -5  -9   22.63    1.24   0-0.42466-0.06598-0.83292 0.42194 0.35248-0.90333
  -5  -7 -10 1618.30    5.38   0-0.42457 0.01469-0.83240 0.25779 0.35379-0.96545
  -5  -1  -5   57.65    0.88   0-0.42453 0.01456-0.83215 0.74981 0.35443-0.65971
  -4  -7 -10   88.84    1.57   0-0.42493 0.09648-0.83454 0.25968 0.34831-0.96009
  -4  -5  -9   14.29    1.01   0-0.42492 0.09728-0.83448 0.42443 0.34848-0.89906
  -3  -4  -8   10.16    1.06   0-0.42449 0.17831-0.83194 0.50333 0.35496-0.84404
  -3  -2  -6    3.17    0.94   0-0.42462 0.17841-0.83268 0.66784 0.35310-0.72078
  -2  -9 -10   32.15    1.26   0-0.42492 0.25902-0.83454 0.09603 0.34833-0.96042
  -2  -6  -9   52.75    1.35   0-0.42473 0.26008-0.83337 0.34120 0.35133-0.90207
  -1  -7  -9    1.56    1.22   0-0.42480 0.34211-0.83378 0.25901 0.35028-0.90209
  -1  -5  -8 2509.16    5.12   0-0.42495 0.34208-0.83467 0.42400 0.34800-0.83704
  -1  -2  -5  129.64    1.17   0-0.42462 0.34240-0.83270 0.66873 0.35305-0.65792
   0  -6  -8 1585.59    4.26   0-0.42493 0.42362-0.83457 0.34187 0.34825-0.83737
   3  -8  -6   17.17    0.92   0-0.42459 0.66904-0.83251 0.17674 0.35351-0.72038
   3  -6  -5  142.83    1.31   0-0.42463 0.66989-0.83277 0.34088 0.35285-0.65774
   4 -10  -5    6.99    0.97   0-0.42460 0.75032-0.83258 0.01340 0.35333-0.65961
 -10  -6  -8  458.80    3.04   0-0.42384-0.39260-0.82819 0.33608 0.36443-0.85612
  -9  -5  -8 1399.64    4.65   0-0.42399-0.31117-0.82906 0.41897 0.36229-0.85272
  -8  -6  -9  131.38    1.82   0-0.42406-0.22908-0.82950 0.33728 0.36120-0.91284
  -7  -4  -8   18.70    1.05   0-0.42395-0.14904-0.82885 0.50003 0.36280-0.85234
  -7  -2  -6  133.53    1.32   0-0.42385-0.14978-0.82826 0.66410 0.36427-0.73141
  -3  -8 -10   58.47    1.47   0-0.42444 0.17717-0.83166 0.17527 0.35579-0.96778
   2  -8  -7  121.14    1.53   0-0.42400 0.58597-0.82911 0.17364 0.36216-0.79011
   3 -12  -6   15.69    1.34   0-0.42417 0.66682-0.83008-0.15223 0.35976-0.72856
   3  -4  -3    6.53    0.78   0-0.42385 0.66925-0.82827 0.50118 0.36423-0.54645
   4  -7  -4   20.82    0.88   0-0.42393 0.75120-0.82871 0.25484 0.36316-0.60707
   4  -4  -1    0.67    0.51   0-0.42322 0.75053-0.82478 0.49644 0.37275-0.43396
   5  -7  -2 1163.63    2.62   0-0.42345 0.83334-0.82602 0.25208 0.36975-0.48998
  -9  -2  -5   58.24    1.08   0-0.42282-0.31427-0.82288 0.65890 0.37656-0.68248
  -7  -3  -7   32.43    0.98   0-0.42310-0.15010-0.82441 0.57755 0.37289-0.80131
  -4  -8 -10 1409.52    5.17   0-0.42345 0.09470-0.82635 0.16976 0.36821-0.98025
  -3  -9 -10  496.41    3.34   0-0.42348 0.17584-0.82648 0.08791 0.36788-0.97982
  -3  -3  -7   -1.24    0.79   0-0.42372 0.18045-0.82786 0.58170 0.36451-0.79121
  -2  -1  -4  126.53    0.98   0-0.42331 0.25898-0.82555 0.74394 0.37015-0.61351
  -1  -4  -7  228.36    1.71   0-0.42350 0.34075-0.82662 0.49794 0.36756-0.79537
   1 -11  -8  221.49    2.39   0-0.42327 0.50129-0.82531-0.07565 0.37072-0.86091
   1  -9  -8  806.44    3.61   0-0.42339 0.50259-0.82597 0.08810 0.36912-0.85856
   1  -6  -7    9.75    0.93   0-0.42362 0.50445-0.82726 0.33468 0.36598-0.79386
   1  -2  -3   15.62    0.64   0-0.42352 0.50611-0.82671 0.66259 0.36734-0.54923
   2 -12  -7   40.36    1.35   0-0.42365 0.58364-0.82746-0.15500 0.36550-0.79602
   3 -11  -6  510.69    2.99   0-0.42315 0.66584-0.82468-0.07623 0.37226-0.74073
   3  -9  -6  921.25    3.44   0-0.42321 0.66684-0.82504 0.08747 0.37139-0.73818
   3  -5  -4 1503.11    3.04   0-0.42322 0.66898-0.82509 0.41483 0.37126-0.61409
  -9  -4  -7   33.34    1.22   0-0.42233-0.31354-0.82028 0.49264 0.38149-0.81173
  -7  -6  -9    1.17    1.20   0-0.42243-0.15098-0.82081 0.32898 0.38024-0.93190
  -6  -4  -8  258.50    1.96   0-0.42288-0.06836-0.82319 0.49463 0.37460-0.86539
  -6   0  -3  443.69    1.30   0-0.42226-0.07051-0.81992 0.82025 0.38232-0.56583
  -5  -8 -10  220.19    2.37   0-0.42304 0.01286-0.82404 0.16754 0.37256-0.98529
  -4  -9 -10  126.79    2.12   0-0.42247 0.09329-0.82100 0.08256 0.37978-0.99165
  -4  -4  -8 3943.87    6.44   0-0.42306 0.09458-0.82417 0.49575 0.37225-0.86164
  -3  -6  -9    2.87    1.21   0-0.42282 0.17545-0.82288 0.33040 0.37532-0.92587
  -1  -8  -9   55.23    1.34   0-0.42302 0.33924-0.82395 0.16750 0.37277-0.92399
  -1  -3  -6  683.27    2.26   0-0.42303 0.34062-0.82401 0.57757 0.37263-0.73900
   0  -5  -7  158.75    1.59   0-0.42261 0.42161-0.82172 0.41096 0.37808-0.80560
   0  -2  -4 7649.15    5.67   0-0.42285 0.42317-0.82301 0.65863 0.37503-0.61869
   1 -10  -8   42.09    1.27   0-0.42304 0.50210-0.82403 0.00465 0.37258-0.86302
   1   0   2    4.06    0.25   0-0.42302 0.50641-0.82395 0.82425 0.37277-0.24823
   2 -11  -7   62.11    1.57   0-0.42263 0.58309-0.82184-0.07909 0.37780-0.80675
   2  -9  -7   96.69    1.57   0-0.42269 0.58412-0.82216 0.08436 0.37705-0.80496
   3 -10  -6   62.55    1.41   0-0.42273 0.66608-0.82239 0.00312 0.37651-0.74353
   5  -6  -1  129.25    0.89   0-0.42190 0.83236-0.81802 0.32535 0.38675-0.44451
  -9  -3  -6  895.25    3.15   0-0.42164-0.31493-0.81726 0.57214 0.38856-0.75747
  -8  -1  -4   14.18    0.69   0-0.42153-0.23409-0.81671 0.73534 0.38983-0.63554
  -6  -3  -7   61.49    1.16   0-0.42173-0.06987-0.81771 0.57174 0.38752-0.81652
  -6  -2  -6 1045.62    2.87   0-0.42217-0.06976-0.81999 0.65614 0.38224-0.75030
  -5  -2  -6   66.30    1.10   0-0.42170 0.01156-0.81759 0.65344 0.38780-0.75540
  -5   0  -3   41.78    0.65   0-0.42135 0.01065-0.81580 0.81644 0.39191-0.57550
  -4  -3  -7   42.81    1.18   0-0.42206 0.09373-0.81939 0.57396 0.38362-0.81182
  -2  -7  -9   36.48    1.13   0-0.42221 0.25718-0.82018 0.24608 0.38177-0.93290
  -2  -5  -8   38.35    1.19   0-0.42199 0.25729-0.81905 0.40875 0.38443-0.87362
  -1  -9  -9   34.51    1.40   0-0.42188 0.33734-0.81848 0.08051 0.38575-0.93642
   0  -7  -8  229.40    1.93   0-0.42225 0.42062-0.82039 0.24578 0.38130-0.87103
   2 -10  -7   75.31    1.45   0-0.42229 0.58341-0.82060 0.00133 0.38081-0.80991
 -10  -5  -7   26.14    1.22   0-0.42117-0.39569-0.81520 0.40598 0.39418-0.82470
  -8  -7  -9    2.62    1.03   0-0.42163-0.23365-0.81753 0.24414 0.38884-0.94166
  -8  -5  -8  288.80    2.32   0-0.42129-0.23253-0.81578 0.40628 0.39285-0.88395
  -5  -6  -9   25.30    1.40   0-0.42111 0.01096-0.81492 0.32296 0.39482-0.94582
  -4  -6  -9    5.95    0.98   0-0.42167 0.09315-0.81774 0.32699 0.38837-0.93958
  -2   0  -2 1492.73    1.65   0-0.42121 0.25700-0.81542 0.81640 0.39368-0.51470
  -1 -10  -9   28.77    1.42   0-0.42165 0.33722-0.81762-0.00142 0.38864-0.94025
  -1  -6  -8  103.45    1.53   0-0.42129 0.33815-0.81582 0.32374 0.39276-0.88189
   1  -1  -1    0.52    0.26   0-0.42158 0.50352-0.81729 0.73505 0.38940-0.45053
   2  -3  -3  155.31    1.02   0-0.42154 0.58627-0.81704 0.57077 0.38997-0.57152
   4  -8  -4  544.65    2.38   0-0.42080 0.74796-0.81338 0.15781 0.39829-0.64173
   4  -6  -3   17.89    0.69   0-0.42119 0.74868-0.81529 0.32341 0.39397-0.57526
  -9  -6  -8   10.75    1.14   0-0.42027-0.31503-0.81146 0.31943 0.40284-0.89434
  -2  -8  -9   72.01    1.63   0-0.42025 0.25468-0.81133 0.15527 0.40312-0.95338
   0  -4  -6 1996.45    3.89   0-0.42078 0.42062-0.81395 0.48577 0.39727-0.76392
   0  -3  -5    6.30    0.91   0-0.42040 0.42008-0.81205 0.56621 0.40154-0.70670
   1  -5  -6 2296.04    4.37   0-0.42090 0.50235-0.81455 0.40432 0.39592-0.76186
   3  -7  -5 1010.68    3.09   0-0.42062 0.66585-0.81314 0.23933 0.39909-0.70395
   4  -5  -2   10.62    0.70   0-0.41998 0.74801-0.81003 0.39993 0.40598-0.52618
 -10  -4  -6  902.73    3.47   0-0.41913-0.39825-0.80668 0.48031 0.41288-0.78272
  -8   0  -2 2571.34    2.82   0-0.41780-0.23885-0.80053 0.80148 0.42593-0.54862
  -7  -7  -9    0.59    1.27   0-0.41934-0.15323-0.80766 0.23488 0.41075-0.96020
  -3  -7  -9   42.87    1.32   0-0.41998 0.17299-0.81073 0.23696 0.40402-0.95496
  -3  -5  -8  549.30    2.69   0-0.41935 0.17279-0.80772 0.39809 0.41062-0.89963
  -2  -4  -7  805.37    2.83   0-0.41946 0.25499-0.80823 0.48069 0.40951-0.83719
   0  -8  -8  518.91    2.87   0-0.41999 0.41812-0.81077 0.15485 0.40394-0.89317
   2  -7  -6  120.41    1.46   0-0.41943 0.58219-0.80809 0.23422 0.40982-0.77579
   2  -4  -4 1950.64    3.33   0-0.41969 0.58424-0.80933 0.48093 0.40710-0.65026
   5  -8  -2    5.52    0.74   0-0.41882 0.82801-0.80521 0.14967 0.41604-0.53665
  -8  -4  -7   68.81    1.28   0-0.41869-0.23554-0.80479 0.47740 0.41742-0.84692
  -7  -5  -8  898.81    3.64   0-0.41902-0.15342-0.80634 0.39661 0.41410-0.90520
  -4  -7  -9   44.47    1.51   0-0.41870 0.09041-0.80485 0.23151 0.41729-0.96799
  -2 -10  -9  172.64    2.28   0-0.41890 0.25309-0.80581-0.01314 0.41525-0.96646
  -2  -9  -9   72.55    1.54   0-0.41917 0.25341-0.80703 0.06941 0.41260-0.96385
  -2  -2  -5    1.63    0.84   0-0.41875 0.25437-0.80507 0.64106 0.41682-0.72219
  -1  -1  -3    0.11    0.57   0-0.41920 0.33611-0.80720 0.72488 0.41223-0.59881
   0 -11  -8    2.35    1.17   0-0.41917 0.41838-0.80706-0.09434 0.41255-0.90202
   1  -4  -5   49.89    0.97   0-0.41911 0.50109-0.80676 0.47888 0.41319-0.71810
   1  -3  -4 5368.76    5.06   0-0.41922 0.50170-0.80727 0.56126 0.41210-0.65533
   3 -12  -5   71.96    1.74   0-0.41850 0.66132-0.80394-0.17822 0.41923-0.72665
   4 -10  -4  533.52    2.67   0-0.41843 0.74480-0.80360-0.01526 0.41996-0.66449
   4  -9  -4   27.65    1.02   0-0.41877 0.74553-0.80520 0.06803 0.41654-0.66016
  -8  -2  -5  297.11    1.66   0-0.41764-0.23768-0.80060 0.63725 0.42688-0.73318
  -7  -8  -9    4.31    1.50   0-0.41779-0.15555-0.80124 0.14515 0.42554-0.97742
  -6  -5  -8   24.69    1.27   0-0.41755-0.07343-0.80016 0.39032 0.42779-0.91751
  -5  -7  -9  103.56    1.65   0-0.41822 0.00836-0.80320 0.22967 0.42141-0.97292
  -4  -5  -8  160.94    1.82   0-0.41775 0.08942-0.80107 0.39144 0.42590-0.91506
  -3  -8  -9   58.46    1.53   0-0.41804 0.17111-0.80241 0.14655 0.42309-0.97356
  -2  -6  -8  660.46    3.00   0-0.41763 0.25246-0.80055 0.30883 0.42698-0.91577
  -2  -3  -6    3.93    0.77   0-0.41820 0.25366-0.80314 0.55698 0.42155-0.78925
  -1  -7  -8  378.55    2.52   0-0.41804 0.33494-0.80242 0.22872 0.42308-0.91268
   0  -6  -7  892.95    3.21   0-0.41779 0.41686-0.80127 0.30967 0.42547-0.85281
   2 -12  -6  713.26    3.77   0-0.41769 0.57778-0.80081-0.18125 0.42644-0.79431
   3  -8  -5   95.36    1.27   0-0.41755 0.66245-0.80016 0.14475 0.42780-0.73266
 -10  -6  -7   20.21    1.44   0-0.41682-0.39995-0.79716 0.30502 0.43508-0.86453
  -9  -7  -8  414.09    3.05   0-0.41735-0.31702-0.79952 0.22532 0.43023-0.92148
  -9  -5  -7   60.13    1.39   0-0.41673-0.31887-0.79675 0.38682 0.43590-0.86524
  -9  -1  -3   73.62    0.90   0-0.41627-0.32108-0.79475 0.71289 0.43997-0.62290
  -8  -6  -8  741.98    3.59   0-0.41721-0.23610-0.79892 0.30686 0.43147-0.92196
  -8  -3  -6   16.22    0.96   0-0.41730-0.23702-0.79929 0.55348 0.43069-0.79800
  -7  -1  -4 1153.67    2.58   0-0.41667-0.15736-0.79651 0.71465 0.43639-0.68075
  -5  -5  -8  550.89    2.87   0-0.41727 0.00745-0.79918 0.38941 0.43092-0.92045
  -4  -8  -9   57.29    1.60   0-0.41681 0.08850-0.79710 0.14119 0.43518-0.98565
  -3 -10  -9   73.87    1.86   0-0.41685 0.16926-0.79728-0.02238 0.43481-0.98504
  -3  -9  -9   15.79    1.38   0-0.41706 0.16994-0.79824 0.06067 0.43287-0.98319
  -3  -1  -4 5091.41    4.61   0-0.41755 0.17108-0.80045 0.71913 0.42829-0.67217
  -1  -5  -7  164.92    1.49   0-0.41754 0.33501-0.80040 0.39039 0.42840-0.85639
   1 -11  -7    1.24    1.12   0-0.41696 0.49718-0.79779-0.10236 0.43379-0.86083
   2  -8  -6 1540.05    4.28   0-0.41687 0.57942-0.79740 0.14226 0.43458-0.80129
   3 -11  -5   40.23    1.29   0-0.41673 0.66026-0.79677-0.10330 0.43586-0.74284
  -7  -4  -7   30.59    1.13   0-0.41605-0.15692-0.79337 0.46489 0.44320-0.87111
  -5  -8  -9    4.08    1.29   0-0.41638 0.00554-0.79479 0.13882 0.44034-0.99015
  -3  -4  -7   42.42    1.20   0-0.41650 0.16981-0.79534 0.46753 0.43922-0.86677
  -1  -8  -8   34.73    1.35   0-0.41600 0.33216-0.79315 0.13698 0.44364-0.93249
   1 -10  -7   90.10    1.65   0-0.41658 0.49597-0.79568-0.02327 0.43854-0.86713
   1  -9  -7  448.78    2.65   0-0.41675 0.49648-0.79645 0.05901 0.43699-0.86508
   2 -11  -6   30.33    1.31   0-0.41624 0.57709-0.79422-0.10584 0.44149-0.80879
   3 -10  -5   48.70    1.28   0-0.41592 0.65939-0.79281-0.02588 0.44431-0.75016
   3  -9  -5  314.27    2.12   0-0.41612 0.66017-0.79367 0.05695 0.44259-0.74770
   3  -6  -4   82.04    1.08   0-0.41631 0.66187-0.79453 0.30309 0.44087-0.68424
  -5  -9  -9   36.88    1.59   0-0.41541 0.00555-0.79052 0.05328 0.44883-0.99850
  -4  -9  -9   44.66    1.49   0-0.41597 0.08750-0.79295 0.05553 0.44401-0.99444
  -3  -6  -8  230.20    2.03   0-0.41522 0.16871-0.78973 0.29786 0.45038-0.93907
   0  -1  -2    4.42    0.33   0-0.41603 0.41554-0.79320 0.71192 0.44352-0.56498
   1  -6  -6  133.83    1.54   0-0.41566 0.49704-0.79160 0.29974 0.44670-0.81337
   2 -10  -6  167.03    1.85   0-0.41551 0.57728-0.79096-0.02758 0.44797-0.81530
   2  -9  -6   87.50    1.49   0-0.41575 0.57818-0.79201 0.05494 0.44589-0.81321
   4  -7  -3   49.98    0.99   0-0.41523 0.74296-0.78974 0.21659 0.45037-0.63214
  -8  -7  -8    9.48    1.19   0-0.41444-0.23900-0.78587 0.21266 0.45787-0.94760
  -7  -6  -8  317.62    2.40   0-0.41518-0.15682-0.78898 0.29682 0.45183-0.94196
  -7  -3  -6 1928.95    4.29   0-0.41429-0.15871-0.78520 0.53954 0.45915-0.82669
  -6  -4  -7   29.86    1.13   0-0.41453-0.07632-0.78623 0.45841 0.45718-0.88524
  -4  -4  -7    1.82    1.12   0-0.41478 0.08572-0.78727 0.46023 0.45515-0.88322
  -3  -3  -6 3452.90    5.14   0-0.41457 0.16869-0.78639 0.54145 0.45687-0.82304
  -2  -7  -8  107.33    1.64   0-0.41491 0.25033-0.78785 0.21429 0.45404-0.94368
  -1 -10  -8   39.66    1.37   0-0.41511 0.33141-0.78868-0.03021 0.45241-0.94260
  -1  -9  -8  714.28    3.57   0-0.41524 0.33187-0.78923 0.05215 0.45134-0.94142
  -1  -4  -6   82.79    1.27   0-0.41461 0.33241-0.78656 0.45913 0.45654-0.82308
   0  -7  -7   47.50    1.35   0-0.41462 0.41374-0.78662 0.21316 0.45642-0.88441
   3  -3  -1    1.18    0.52   0-0.41415 0.66069-0.78465 0.53856 0.46022-0.52169
 -10  -7  -7    1.57    1.38   0-0.41419-0.40467-0.78449 0.21129 0.46049-0.89036
 -10  -5  -6   11.66    1.30   0-0.41318-0.40352-0.78034 0.37159 0.46836-0.83672
  -9  -4  -6   45.63    1.23   0-0.41408-0.32169-0.78404 0.45689 0.46136-0.82974
  -7  -2  -5  102.39    1.16   0-0.41397-0.15941-0.78357 0.62016 0.46224-0.76819
  -6  -1  -4   66.27    0.84   0-0.41371-0.07819-0.78252 0.70118 0.46425-0.70859
  -4  -6  -8  263.85    2.18   0-0.41394 0.08626-0.78345 0.29252 0.46247-0.95211
  -3  -2  -5   42.92    0.90   0-0.41440 0.16843-0.78537 0.62263 0.45879-0.76366
  -2  -5  -7   10.27    1.07   0-0.41357 0.24917-0.78194 0.37216 0.46534-0.89352
  -1   0  -1    5.45    0.22   0-0.41331 0.33175-0.78085 0.78174 0.46741-0.52716
   0  -5  -6  261.56    1.82   0-0.41394 0.41383-0.78348 0.37417 0.46242-0.82904
   5  -7  -1  251.25    1.29   0-0.41323 0.82359-0.78051 0.20694 0.46804-0.52654
  -9  -6  -7   63.38    1.50   0-0.41260-0.32256-0.77761 0.28602 0.47390-0.90290
  -9  -3  -5  318.13    1.98   0-0.41205-0.32426-0.77541 0.53014 0.47796-0.78405
  -9  -2  -4   10.19    0.89   0-0.41221-0.32379-0.77603 0.61278 0.47681-0.72147
  -8  -8  -8  370.59    3.01   0-0.41261-0.24042-0.77766 0.12176 0.47380-0.96344
  -8  -5  -7   24.10    1.10   0-0.41336-0.24057-0.78072 0.37137 0.46810-0.89723
  -5  -6  -8   23.47    1.11   0-0.41344 0.00405-0.78106 0.29014 0.46745-0.95700
  -5  -1  -4   22.78    0.74   0-0.41262 0.00293-0.77771 0.69615 0.47371-0.71795
  -2  -8  -8  743.61    3.58   0-0.41286 0.24773-0.77867 0.12351 0.47192-0.96049
  -1  -6  -7   10.97    1.08   0-0.41300 0.33040-0.77925 0.28817 0.47084-0.89822
  -1  -2  -4  126.72    1.11   0-0.41311 0.33154-0.77968 0.61657 0.47005-0.71360
   3  -5  -3  397.36    1.61   0-0.41268 0.65900-0.77795 0.36856 0.47327-0.65457
  -7  -7  -8 1152.48    4.55   0-0.41244-0.15981-0.77607 0.20228 0.47608-0.96677
  -6  -3  -6   82.36    1.23   0-0.41226-0.07925-0.77535 0.52982 0.47742-0.84486
  -6  -2  -5  408.88    1.89   0-0.41146-0.08040-0.77217 0.60886 0.48322-0.78969
  -4  -3  -6   21.35    0.94   0-0.41242 0.08455-0.77600 0.53120 0.47622-0.84296
  -3  -7  -8 1055.68    3.97   0-0.41251 0.16574-0.77635 0.20291 0.47558-0.96463
  -2 -10  -8  182.13    2.19   0-0.41208 0.24599-0.77464-0.04391 0.47872-0.96749
  -2  -9  -8   14.99    1.31   0-0.41200 0.24631-0.77432 0.03646 0.47930-0.96775
  -1  -3  -5 1826.15    3.39   0-0.41268 0.33094-0.77702 0.53167 0.47434-0.77880
   0 -11  -7   31.51    1.36   0-0.41259 0.40982-0.77667-0.12359 0.47499-0.90244
   0  -8  -7    6.10    1.08   0-0.41260 0.41096-0.77670 0.12186 0.47493-0.90224
   1 -12  -6    9.04    1.39   0-0.41222 0.49116-0.77517-0.20664 0.47774-0.84460
   3 -12  -4   16.21    1.40   0-0.41189 0.65492-0.77386-0.20846 0.48014-0.72427
   3  -7  -4 2107.88    4.27   0-0.41148 0.65676-0.77226 0.19875 0.48305-0.72547
   4  -8  -3   59.40    1.03   0-0.41190 0.73893-0.77390 0.11887 0.48006-0.66097
  -4  -7  -8   21.02    1.27   0-0.41061 0.08219-0.76958 0.19602 0.48758-0.97685
  -4  -2  -5   20.23    0.83   0-0.41134 0.08368-0.77248 0.60955 0.48237-0.78787
   0 -10  -7  328.25    2.60   0-0.41137 0.40901-0.77257-0.04620 0.48220-0.91024
   1  -5  -5   57.92    1.24   0-0.41091 0.49276-0.77078 0.36134 0.48544-0.79008
   2 -12  -5   34.39    1.38   0-0.41096 0.57163-0.77096-0.21100 0.48511-0.79141
   2  -7  -5  103.10    1.36   0-0.41035 0.57357-0.76859 0.19529 0.48936-0.79387
   2  -2  -1    1.10    0.42   0-0.41030 0.57397-0.76836 0.60425 0.48977-0.55083
   3  -4  -2   70.58    0.86   0-0.41025 0.65694-0.76817 0.44047 0.49010-0.60990
   4 -10  -3  156.98    1.65   0-0.41027 0.73661-0.76826-0.05034 0.48994-0.67242
   4  -9  -3  124.49    1.45   0-0.41010 0.73698-0.76758 0.03061 0.49115-0.67316
 -10  -4  -5    6.73    0.88   0-0.40959-0.40790-0.76533 0.43783 0.49554-0.80261
  -9  -7  -7   59.81    1.66   0-0.40933-0.32533-0.76433 0.19088 0.49729-0.92718
  -7  -8  -8    7.03    1.28   0-0.41028-0.16116-0.76801 0.11290 0.49079-0.98097
  -7  -5  -7  158.59    1.64   0-0.41031-0.16223-0.76814 0.35855 0.49057-0.91994
  -7   0  -2   13.17    0.55   0-0.40768-0.16640-0.75804 0.75861 0.50813-0.63076
  -5  -7  -8  896.99    3.89   0-0.41024 0.00038-0.76785 0.19466 0.49108-0.98094
  -5  -2  -5   52.00    0.92   0-0.41036 0.00063-0.76832 0.60507 0.49025-0.79641
  -3 -10  -8  112.33    2.01   0-0.40944 0.16178-0.76477-0.05420 0.49651-0.98483
  -3  -8  -8    8.82    0.91   0-0.41029 0.16349-0.76807 0.11325 0.49070-0.97958
  -3  -5  -7  214.78    1.71   0-0.41036 0.16421-0.76832 0.35933 0.49025-0.91830
   0  -4  -5 2446.76    4.15   0-0.40980 0.40983-0.76614 0.43856 0.49410-0.79876
   1 -11  -6  357.61    2.73   0-0.40979 0.48871-0.76611-0.13383 0.49416-0.86062
   4  -6  -2 1081.93    2.50   0-0.40952 0.73783-0.76509 0.27337 0.49595-0.61505
   4  -2   3 1183.57    1.52   0-0.40764 0.73797-0.75792 0.59281 0.50834-0.32038
 -10  -6  -6  569.00    3.25   0-0.40829-0.40859-0.76005 0.26922 0.50441-0.87374
  -8  -6  -7    3.41    1.12   0-0.40884-0.24665-0.76217 0.27107 0.50076-0.93146
  -8  -4  -6  303.76    2.09   0-0.40919-0.24538-0.76350 0.43645 0.49844-0.86677
  -6  -8  -8  737.67    3.91   0-0.40865-0.08272-0.76141 0.10683 0.50207-0.99118
  -4  -8  -8  571.66    3.35   0-0.40865 0.08010-0.76141 0.10673 0.50206-0.99083
  -3  -9  -8  582.96    3.39   0-0.40938 0.16195-0.76422 0.02710 0.49719-0.98587
  -2  -6  -7  431.29    2.44   0-0.40841 0.24372-0.76053 0.26952 0.50359-0.93092
  -2  -4  -6 2424.67    4.51   0-0.40923 0.24499-0.76363 0.43641 0.49821-0.86511
  -1  -7  -7  246.76    1.94   0-0.40938 0.32634-0.76422 0.19088 0.49719-0.92472
   1 -10  -6   37.83    1.39   0-0.40846 0.48794-0.76072-0.05780 0.50326-0.86922
   2 -11  -5   13.40    1.24   0-0.40848 0.56973-0.76077-0.13966 0.50318-0.80783
   3 -11  -4  649.39    3.20   0-0.40917 0.65255-0.76341-0.13690 0.49860-0.74294
   3  -8  -4   53.07    1.22   0-0.40815 0.65296-0.75953 0.10446 0.50530-0.74789
   5  -8  -1  108.64    1.10   0-0.40809 0.81776-0.75930 0.10382 0.50570-0.56327
   5  -6   0    5.24    0.59   0-0.40663 0.81627-0.75382 0.26154 0.51498-0.51223
  -9  -5  -6  838.56    3.53   0-0.40706-0.32893-0.75608 0.34714 0.51179-0.87980
  -8  -1  -3   18.68    0.70   0-0.40691-0.24861-0.75555 0.67447 0.51270-0.69676
  -6  -9  -8    7.13    1.31   0-0.40789-0.08384-0.75922 0.02343 0.50647-0.99654
  -6  -5  -7    9.39    0.96   0-0.40814-0.08362-0.76014 0.35103 0.50489-0.93328
  -5  -9  -8 1352.30    5.30   0-0.40709-0.00360-0.75620 0.01940 0.51160-0.99983
  -5  -8  -8  288.86    2.52   0-0.40810-0.00243-0.75998 0.10501 0.50516-0.99457
  -5  -5  -7   -0.10    1.12   0-0.40749 0.00144-0.75772 0.35188 0.50902-0.93638
  -4 -10  -8  737.82    4.06   0-0.40801 0.07847-0.75964-0.05913 0.50574-0.99480
  -4  -9  -8  144.25    2.11   0-0.40769 0.07826-0.75847 0.02161 0.50775-0.99642
  -4  -5  -7    2.69    0.94   0-0.40810 0.07955-0.75998 0.35070 0.50516-0.93315
  -3   0  -2   56.50    0.54   0-0.40730 0.16082-0.75697 0.75871 0.51029-0.63144
   0  -6  -6  484.63    2.33   0-0.40796 0.40698-0.75945 0.26787 0.50607-0.87202
   1  -9  -6  265.01    2.12   0-0.40810 0.48769-0.76001 0.02324 0.50511-0.87088
   2  -8  -5  274.66    1.96   0-0.40742 0.56967-0.75743 0.10247 0.50952-0.81342
   3 -10  -4   11.69    1.10   0-0.40707 0.65075-0.75612-0.06262 0.51172-0.75417
  -8  -3  -5   88.87    1.27   0-0.40541-0.24975-0.75139 0.50646 0.51977-0.82656
  -2  -1  -3   16.44    0.65   0-0.40600 0.24188-0.75356 0.67275 0.51617-0.69887
  -1 -10  -7   85.15    1.77   0-0.40598 0.32130-0.75349-0.06518 0.51628-0.94355
  -1  -9  -7  437.34    2.90   0-0.40555 0.32127-0.75189 0.01511 0.51895-0.94575
  -1  -8  -7    2.85    1.15   0-0.40657 0.32334-0.75566 0.10064 0.51264-0.93986
  -1  -5  -6 2227.80    4.53   0-0.40643 0.32380-0.75515 0.34567 0.51350-0.87984
   0 -12  -6  216.73    2.50   0-0.40556 0.40151-0.75194-0.22975 0.51886-0.88499
   0  -3  -4  354.95    1.53   0-0.40641 0.40662-0.75507 0.50972 0.51363-0.75715
   0  -2  -3 2668.92    3.12   0-0.40667 0.40716-0.75606 0.59300 0.51197-0.69369
   1  -4  -4   49.69    1.01   0-0.40563 0.48768-0.75220 0.42479 0.51843-0.76132
   2 -10  -5    9.05    1.02   0-0.40632 0.56853-0.75476-0.06364 0.51416-0.81816
   2  -9  -5   58.22    1.29   0-0.40592 0.56789-0.75328 0.01669 0.51663-0.82096
   3  -9  -4 1068.55    3.56   0-0.40641 0.65080-0.75510 0.01820 0.51359-0.75677
 -10  -7  -6   76.92    1.72   0-0.40435-0.41224-0.74723 0.17383 0.52738-0.89560
  -8  -7  -7   -0.34    1.19   0-0.40440-0.24996-0.74741 0.17487 0.52708-0.95317
  -8  -2  -4  885.58    2.67   0-0.40411-0.25135-0.74634 0.58324 0.52882-0.77363
  -7  -6  -7   33.32    1.38   0-0.40491-0.16770-0.74924 0.25798 0.52409-0.95219
  -7  -4  -6   79.37    1.35   0-0.40475-0.16818-0.74867 0.42130 0.52503-0.89205
  -7   1   0 1175.05    1.05   0-0.39223-0.18327-0.70530 0.78790 0.59044-0.58910
  -3  -6  -7   57.76    1.34   0-0.40453 0.15781-0.74786 0.25649 0.52636-0.95344
  -2  -3  -5   43.86    1.08   0-0.40481 0.24049-0.74889 0.50397 0.52467-0.82951
  -3  -4  -6   20.02    0.90   0-0.40428 0.15812-0.74754 0.42070 0.52749-0.89354
  -2 -11  -7   62.74    1.87   0-0.40372 0.23751-0.74549-0.15444 0.53081-0.95837
  -2  -7  -7   25.57    1.03   0-0.40425 0.23916-0.74742 0.17426 0.52769-0.95498
   0  -7  -6   17.67    1.23   0-0.40330 0.40204-0.74400 0.17102 0.53322-0.89899
   1  -6  -5   57.46    1.27   0-0.40358 0.48492-0.74499 0.25397 0.53163-0.83634
   1  -2  -2   46.01    0.63   0-0.40376 0.48667-0.74562 0.58252 0.53061-0.65106
   2  -3  -2  105.16    0.94   0-0.40289 0.56790-0.74251 0.49701 0.53560-0.65589
   4  -5  -1   67.84    0.78   0-0.40279 0.73163-0.74213 0.33257 0.53620-0.59435
 -10  -5  -5   89.25    1.53   0-0.40154-0.41570-0.73847 0.32875 0.54257-0.84849
  -9  -6  -6   58.67    1.52   0-0.40152-0.33390-0.73839 0.24670 0.54270-0.91017
  -9  -4  -5    4.72    1.04   0-0.40148-0.33481-0.73825 0.41045 0.54292-0.84867
  -8  -8  -7   -1.35    1.14   0-0.40274-0.24792-0.74278 0.09658 0.53576-0.96424
  -6  -4  -6 1419.81    3.95   0-0.40175-0.08950-0.73922 0.41144 0.54139-0.90742
  -5  -6  -7   11.51    1.21   0-0.40164-0.00876-0.73883 0.24796 0.54201-0.96895
  -4  -6  -7   29.94    1.31   0-0.40235 0.07442-0.74136 0.25048 0.53802-0.96543
  -2 -10  -7   76.18    1.69   0-0.40170 0.23553-0.73903-0.07964 0.54170-0.96829
  -2  -8  -7  116.24    1.77   0-0.40179 0.23665-0.73937 0.08446 0.54116-0.96780
  -2  -2  -4 4601.52    4.75   0-0.40277 0.23874-0.74285 0.57998 0.53565-0.77934
   0 -11  -6   36.99    1.41   0-0.40272 0.39986-0.74270-0.15732 0.53589-0.90239
   1 -12  -5   44.98    1.61   0-0.40253 0.48114-0.74199-0.23964 0.53702-0.84245
   1  -3  -3  859.23    2.02   0-0.40218 0.48498-0.74077 0.49539 0.53896-0.72104
   3 -12  -3   11.44    1.27   0-0.40188 0.64528-0.73967-0.24217 0.54069-0.72350
   3  -6  -3    7.91    0.77   0-0.40261 0.64810-0.74228 0.25141 0.53655-0.71874
   4  -7  -2   17.36    0.95   0-0.40144 0.72930-0.73812 0.16530 0.54313-0.66361
  -8  -5  -6   70.25    1.23   0-0.40141-0.25275-0.73824 0.32828 0.54385-0.91041
  -7  -7  -7   -0.40    1.04   0-0.40138-0.16762-0.73813 0.17164 0.54403-0.97097
  -7  -3  -5 1023.36    3.16   0-0.40004-0.17333-0.73341 0.48753 0.55135-0.85617
  -6   0  -2  168.57    0.89   0-0.39878-0.09383-0.72900 0.72908 0.55807-0.67869
  -4  -4  -6  206.03    1.65   0-0.40151 0.07326-0.73861 0.41145 0.54328-0.90903
  -3  -7  -7   31.31    1.25   0-0.40064 0.15375-0.73553 0.16270 0.54807-0.97484
  -2  -9  -7   92.38    1.65   0-0.40133 0.23583-0.73795 0.00123 0.54432-0.97177
   0 -10  -6 2325.01    6.26   0-0.40072 0.39821-0.73581-0.08245 0.54764-0.91337
   0  -8  -6  260.25    2.13   0-0.40072 0.39912-0.73581 0.08110 0.54764-0.91341
   2 -12  -4 1104.10    4.54   0-0.40121 0.56175-0.73755-0.24414 0.54494-0.78980
   2  -6  -4 1290.66    3.29   0-0.40135 0.56509-0.73804 0.24712 0.54416-0.78767
  -7  -8  -7    0.90    1.31   0-0.39897-0.17491-0.73044 0.07554 0.55610-0.98172
  -2  -5  -6   65.80    1.17   0-0.40002 0.23551-0.73414 0.32523 0.55044-0.91640
  -1  -6  -6  117.35    1.39   0-0.39985 0.31709-0.73354 0.24232 0.55136-0.91739
  -1  -4  -5   46.39    1.15   0-0.39956 0.31775-0.73251 0.40553 0.55293-0.85785
   0  -5  -5  139.36    1.47   0-0.39935 0.39913-0.73177 0.32293 0.55407-0.85883
   1 -11  -5   21.38    1.28   0-0.39884 0.47812-0.72999-0.16965 0.55678-0.86149
  -9  -7  -6  665.15    3.66   0-0.39746-0.33719-0.72575 0.15099 0.56428-0.92865
  -9  -3  -4  994.10    3.18   0-0.39668-0.33953-0.72309 0.47678 0.56823-0.81033
  -9  -1  -2  463.10    1.66   0-0.39641-0.34113-0.72214 0.63939 0.56964-0.68857
  -7  -2  -4   57.32    1.10   0-0.39681-0.17631-0.72353 0.55941 0.56758-0.81004
  -7  -1  -3  237.27    1.30   0-0.39747-0.17647-0.72580 0.64353 0.56422-0.74497
  -5  -7  -7  156.37    2.02   0-0.39776-0.01180-0.72680 0.15342 0.56272-0.98826
  -4  -7  -7   32.49    1.32   0-0.39843 0.07032-0.72911 0.15581 0.55925-0.98564
  -3 -10  -7   18.22    1.19   0-0.39862 0.15219-0.72979-0.08884 0.55822-0.98451
  -3  -9  -7   50.98    1.60   0-0.39777 0.15118-0.72684-0.00993 0.56266-0.98874
  -3  -8  -7    6.13    0.99   0-0.39842 0.15285-0.72910 0.07421 0.55927-0.98588
  -3  -3  -5   -0.24    0.80   0-0.39867 0.15580-0.72996 0.48399 0.55796-0.86221
   3 -11  -3   80.23    1.46   0-0.39730 0.64107-0.72520-0.17415 0.56511-0.74824
   4 -10  -2  692.21    2.88   0-0.39785 0.72473-0.72710-0.09043 0.56227-0.68423
   4  -8  -2  380.94    1.95   0-0.39719 0.72499-0.72483 0.07073 0.56565-0.68683
 -10  -6  -5   93.78    1.74   0-0.39585-0.42042-0.72027 0.22747 0.57343-0.87694
 -10  -4  -4  530.30    2.67   0-0.39529-0.42187-0.71837 0.38954 0.57620-0.81732
  -9  -8  -6   82.87    1.96   0-0.39588-0.33849-0.72035 0.06359 0.57331-0.93765
  -7  -5  -6  382.51    2.42   0-0.39676-0.17539-0.72337 0.31306 0.56888-0.93311
  -6  -9  -7   64.96    1.85   0-0.39632-0.09457-0.72186-0.01586 0.57111-0.99503
  -6  -8  -7    4.28    1.10   0-0.39710-0.09527-0.72457 0.06918 0.56711-0.99279
  -6  -3  -5  131.88    1.40   0-0.39603-0.09544-0.72088 0.47440 0.57254-0.87539
  -5 -10  -7   26.79    1.68   0-0.39640-0.01367-0.72215-0.09698 0.57068-0.99499
  -5   0  -2   -0.17    0.57   0-0.39639-0.01486-0.72213 0.72205 0.57071-0.69271
  -4 -10  -7   30.01    1.35   0-0.39708 0.06893-0.72450-0.09457 0.56721-0.99320
  -4  -8  -7   70.01    1.69   0-0.39639 0.06836-0.72211 0.06678 0.57074-0.99577
   1 -10  -5   16.74    1.23   0-0.39658 0.47749-0.72277-0.09574 0.56976-0.87481
   2 -13  -3   92.71    1.89   0-0.39577 0.55612-0.72000-0.34323 0.57382-0.75771
   2 -11  -4   24.37    1.33   0-0.39712 0.55889-0.72461-0.17493 0.56705-0.81197
   3  -7  -3  450.84    2.02   0-0.39601 0.64188-0.72082 0.14872 0.57262-0.75505
   4  -9  -2   34.33    0.96   0-0.39641 0.72385-0.72218-0.01338 0.57064-0.69232
  -9  -2  -3    1.83    0.83   0-0.39446-0.34235-0.71550 0.55050 0.58021-0.76009
  -8  -6  -6 1223.62    4.37   0-0.39578-0.25798-0.71997 0.22700 0.57374-0.93822
  -5  -9  -7   57.52    1.46   0-0.39569-0.01427-0.71965-0.01779 0.57420-0.99966
  -5  -8  -7   25.67    1.30   0-0.39590-0.01383-0.72039 0.06458 0.57313-0.99783
  -4  -9  -7   29.59    1.22   0-0.39600 0.06753-0.72071-0.01678 0.57267-0.99780
  -4  -3  -5   41.36    1.18   0-0.39540 0.06737-0.71867 0.47354 0.57563-0.87908
  -3  -5  -6  151.31    1.49   0-0.39561 0.14972-0.71940 0.31002 0.57457-0.93991
  -3  -2  -4   16.24    0.85   0-0.39479 0.14920-0.71661 0.55332 0.57861-0.82096
  -3  -1  -3  852.81    1.88   0-0.39502 0.14913-0.71738 0.63662 0.57750-0.75825
  -1  -7  -6 1226.48    3.90   0-0.39572 0.31308-0.71975 0.14638 0.57406-0.93985
  -1   1   1    0.30    0.24   0-0.39504 0.31241-0.71745 0.79994 0.57740-0.51574
   0 -12  -5   15.27    1.48   0-0.39527 0.39283-0.71822-0.26360 0.57629-0.88187
   1  -9  -5  447.08    2.64   0-0.39553 0.47630-0.71911-0.01719 0.57500-0.88085
   2  -7  -4   56.17    1.05   0-0.39579 0.55953-0.71999 0.14785 0.57371-0.81805
   3 -10  -3   53.26    1.39   0-0.39440 0.63917-0.71529-0.10238 0.58051-0.76426
   5  -7   0   29.49    0.78   0-0.39429 0.80461-0.71492 0.14290 0.58103-0.58006
  -9  -5  -5  461.02    2.70   0-0.39285-0.34257-0.71065 0.29945 0.58635-0.88875
  -8  -4  -5   25.35    1.14   0-0.39395-0.26030-0.71437 0.38589 0.58107-0.88366
  -2  -6  -6 1024.07    3.49   0-0.39359 0.22967-0.71316 0.22199 0.58279-0.94868
  -1 -10  -6   44.67    1.37   0-0.39422 0.31095-0.71528-0.10331 0.57975-0.94602
  -1  -9  -6  188.50    2.12   0-0.39296 0.30995-0.71104-0.02578 0.58580-0.95168
  -1  -8  -6   76.18    1.60   0-0.39335 0.31079-0.71233 0.05734 0.58397-0.95009
   1  -5  -4   56.81    1.20   0-0.39347 0.47605-0.71274 0.30401 0.58339-0.82758
   2 -10  -4 1139.95    4.07   0-0.39402 0.55674-0.71459-0.10342 0.58074-0.82640
   2  -8  -4  871.69    3.14   0-0.39277 0.55628-0.71038 0.05611 0.58674-0.83151
   3  -8  -3   22.67    1.02   0-0.39287 0.63848-0.71073 0.05681 0.58624-0.77032
 -10  -7  -5   39.05    1.57   0-0.39192-0.42411-0.70692 0.13159 0.59141-0.89390
  -8  -7  -6   44.40    1.51   0-0.39203-0.26106-0.70728 0.13220 0.59090-0.95492
  -6  -2  -4 1258.07    2.96   0-0.39170-0.09982-0.70616 0.54171 0.59246-0.83387
  -6  -1  -3   20.61    0.73   0-0.39095-0.10080-0.70367 0.62125 0.59591-0.77630
  -5  -5  -6 1935.10    4.80   0-0.39235-0.01700-0.70834 0.29863 0.58943-0.95404
  -4  -5  -6  137.39    1.51   0-0.39292 0.06529-0.71027 0.30066 0.58672-0.95175
  -2 -11  -6   29.86    1.59   0-0.39234 0.22712-0.70833-0.19151 0.58944-0.95582
  -1  -3  -4 5088.05    5.34   0-0.39290 0.31117-0.71020 0.46526 0.58681-0.83034
   0  -6  -5   56.58    1.26   0-0.39219 0.39250-0.70781 0.21672 0.59017-0.89577
   2  -9  -4   11.34    1.02   0-0.39272 0.55585-0.70960-0.02629 0.58766-0.83334
   3  -9  -3  182.19    1.66   0-0.39276 0.63830-0.70972-0.02623 0.58748-0.77217
   3  -5  -2 1536.21    2.81   0-0.39244 0.63957-0.70865 0.30010 0.58898-0.71115
 -10  -3  -3   49.16    1.21   0-0.39014-0.42778-0.70057 0.45358 0.60010-0.77986
  -8  -8  -6  527.56    3.46   0-0.39030-0.26260-0.70111 0.04420 0.59935-0.96291
  -8   0  -1   76.94    0.71   0-0.38633-0.26993-0.68814 0.68717 0.61671-0.67309
  -7  -6  -6  272.89    2.32   0-0.39113-0.18112-0.70385 0.21085 0.59560-0.95989
  -4  -2  -4 2020.11    3.48   0-0.39041 0.06262-0.70146 0.53851 0.59888-0.84075
  -2  -4  -5   20.80    0.92   0-0.39151 0.22780-0.70510 0.37821 0.59386-0.89840
   0 -11  -5    4.31    1.27   0-0.39121 0.39046-0.70411-0.19556 0.59524-0.90080
   0  -4  -4 1009.73    2.66   0-0.39033 0.39095-0.70119 0.37450 0.59925-0.84268
   1 -12  -4   26.69    1.38   0-0.39147 0.47107-0.70498-0.27671 0.59403-0.83888
   3 -12  -2   33.89    1.29   0-0.39029 0.63396-0.70107-0.28025 0.59941-0.72252
   5  -8   0   15.02    0.73   0-0.38979 0.79979-0.69941 0.04560 0.60167-0.60162
  -7   2   2   38.89    0.34   0-0.38576-0.19078-0.68498 0.84794 0.62118-0.49409
  -5  -2  -4   79.02    1.15   0-0.39012-0.01927-0.69919 0.53542 0.60232-0.84485
  -3 -11  -6  514.38    3.57   0-0.38957 0.14240-0.69738-0.20328 0.60477-0.96896
  -3  -6  -6   80.85    1.46   0-0.38993 0.14404-0.69855 0.20733 0.60320-0.96845
  -2 -10  -6  146.16    1.94   0-0.39026 0.22524-0.69965-0.11902 0.60170-0.96767
  -2  -7  -6  131.51    1.56   0-0.39043 0.22627-0.70021 0.12716 0.60094-0.96679
  -1 -12  -5   45.31    1.84   0-0.38954 0.30559-0.69727-0.28449 0.60493-0.90932
  -1  -5  -5   58.41    1.09   0-0.39006 0.30848-0.69898 0.29036 0.60261-0.90753
   1   0   1    5.17    0.23   0-0.38889 0.47227-0.69515 0.69576 0.60777-0.54502
   2 -12  -3    8.31    1.23   0-0.39020 0.55215-0.69944-0.28250 0.60199-0.78581
   4  -6  -1  181.05    1.17   0-0.38854 0.71755-0.69401 0.20358 0.60929-0.66952
 -10  -5  -4   23.35    1.34   0-0.38728-0.43022-0.68904 0.27840 0.61562-0.85721
  -9  -6  -5   27.59    1.37   0-0.38788-0.34720-0.69098 0.19855 0.61306-0.91535
  -8  -3  -4   52.54    1.14   0-0.38791-0.26679-0.69108 0.44489 0.61294-0.85420
  -7  -7  -6 1515.45    5.12   0-0.38832-0.18328-0.69241 0.11828 0.61117-0.97534
  -7  -4  -5    3.46    0.99   0-0.38876-0.18297-0.69385 0.36596 0.60926-0.91208
  -5  -1  -3  410.96    1.49   0-0.38835-0.02149-0.69252 0.61069 0.61102-0.79217
  -2  -9  -6   74.44    1.55   0-0.38895 0.22447-0.69449-0.04225 0.60840-0.97430
  -2  -8  -6 1621.46    4.89   0-0.38896 0.22475-0.69450 0.03935 0.60839-0.97449
  -1  -2  -3   13.90    0.66   0-0.38884 0.30777-0.69412 0.53135 0.60889-0.79141
  -1  -1  -2 5615.76    3.68   0-0.38886 0.30749-0.69419 0.61341 0.60880-0.72978
   0 -10  -5    5.59    1.26   0-0.38878 0.38853-0.69391-0.12439 0.60917-0.91415
   0  -7  -5   18.95    1.26   0-0.38860 0.38872-0.69333 0.12068 0.60994-0.91506
  -8  -5  -5  196.42    1.87   0-0.38651-0.26730-0.68577 0.27566 0.61998-0.92266
  -5  -6  -6    8.66    1.03   0-0.38766-0.02123-0.68950 0.19802 0.61510-0.98019
  -4  -6  -6 1392.21    4.21   0-0.38800 0.06070-0.69061 0.19969 0.61364-0.97853
  -3 -10  -6   62.87    1.67   0-0.38730 0.14093-0.68834-0.13036 0.61662-0.98166
  -3  -7  -6 1871.46    5.07   0-0.38670 0.14108-0.68639 0.11388 0.61916-0.98414
  -3  -4  -5   39.62    1.15   0-0.38669 0.14111-0.68634 0.35977 0.61923-0.92348
   0  -8  -5  148.27    1.77   0-0.38689 0.38660-0.68700 0.03277 0.61838-0.92313
   1 -11  -4 1012.35    4.21   0-0.38779 0.46804-0.68991-0.20984 0.61455-0.85958
   1  -6  -4   60.05    1.27   0-0.38657 0.46895-0.68597 0.19553 0.61971-0.86350
  -9  -7  -5    9.51    1.27   0-0.38508-0.34980-0.68022 0.10613 0.62726-0.92932
  -9  -4  -4   26.94    1.13   0-0.38573-0.35008-0.68233 0.35430 0.62457-0.86582
  -6 -10  -6  555.49    3.72   0-0.38663-0.10394-0.68522-0.13406 0.62083-0.98487
  -6  -7  -6  262.61    2.49   0-0.38597-0.10445-0.68309 0.10990 0.62359-0.98811
  -6  -4  -5  181.88    1.71   0-0.38528-0.10523-0.68089 0.35307 0.62641-0.92963
  -5 -10  -6   12.56    1.48   0-0.38544-0.02408-0.68138-0.13738 0.62579-0.98991
  -4 -10  -6  888.63    4.45   0-0.38576 0.05760-0.68243-0.13608 0.62444-0.98905
  -3  -9  -6  874.95    4.05   0-0.38600 0.14018-0.68320-0.05333 0.62344-0.98920
  -3  -8  -6   16.95    1.25   0-0.38564 0.14013-0.68204 0.02765 0.62494-0.99040
   2 -13  -2   19.86    1.48   0-0.38584 0.54689-0.68267-0.38054 0.62412-0.74699
   2 -11  -3    7.12    1.24   0-0.38527 0.54707-0.68085-0.21887 0.62646-0.80974
   3 -11  -2 1206.52    4.22   0-0.38557 0.62981-0.68179-0.21757 0.62525-0.74772
  -9  -8  -5   26.81    1.58   0-0.38396-0.35099-0.67615 0.01903 0.63307-0.93450
  -8  -2  -3  152.62    1.36   0-0.38324-0.27187-0.67384 0.50954 0.63596-0.81572
  -6  -9  -6   58.14    1.57   0-0.38512-0.10552-0.67984-0.05737 0.62840-0.99213
  -6  -8  -6 1209.29    4.72   0-0.38489-0.10576-0.67912 0.02357 0.62931-0.99363
  -5  -9  -6  837.54    4.14   0-0.38368-0.02552-0.67524-0.06182 0.63421-0.99750
  -5  -7  -6  365.00    2.52   0-0.38485-0.02415-0.67898 0.10561 0.62948-0.99420
  -4  -9  -6   45.02    1.61   0-0.38404 0.05644-0.67639-0.06049 0.63277-0.99669
  -4  -7  -6   78.65    1.51   0-0.38512 0.05785-0.67984 0.10685 0.62839-0.99310
  -4  -4  -5    0.18    1.09   0-0.38452 0.05705-0.67792 0.34986 0.63083-0.93612
  -1  -6  -5   53.64    1.28   0-0.38407 0.30237-0.67649 0.18611 0.63263-0.93683
   0 -12  -4  660.31    3.84   0-0.38474 0.38227-0.67862-0.30305 0.62994-0.87382
   1 -10  -4   10.73    1.20   0-0.38426 0.46511-0.67711-0.14023 0.63185-0.87583
   1  -4  -3   18.12    0.86   0-0.38387 0.46670-0.67586 0.34891 0.63343-0.81615
   4 -10  -1   15.74    0.94   0-0.38446 0.71105-0.67775-0.14009 0.63105-0.69183
 -10  -6  -4  574.92    3.25   0-0.38226-0.43399-0.67017 0.17761 0.64050-0.88099
  -8  -1  -2   25.82    0.78   0-0.38117-0.27427-0.66675 0.58460 0.64471-0.76269
  -5  -8  -6   67.69    1.59   0-0.38371-0.02525-0.67479 0.01979 0.63476-0.99937
  -4  -8  -6  294.58    2.38   0-0.38388 0.05664-0.67531 0.02051 0.63410-0.99852
  -2  -5  -5   51.48    1.10   0-0.38348 0.22037-0.67403 0.26546 0.63570-0.94045
  -2  -3  -4   14.00    0.82   0-0.38382 0.22103-0.67512 0.43064 0.63434-0.87732
  -1 -10  -5   18.78    1.34   0-0.38261 0.29991-0.67129-0.14674 0.63912-0.94385
   2  -6  -3 1603.92    3.52   0-0.38326 0.54810-0.67333 0.18309 0.63658-0.81975
   3  -6  -2   15.24    0.82   0-0.38311 0.62939-0.67287 0.18314 0.63715-0.75934
   3  -4  -1  107.55    0.88   0-0.38163 0.62903-0.66820 0.34167 0.64293-0.70307
   4  -7  -1  139.74    1.28   0-0.38213 0.71055-0.66975 0.09764 0.64101-0.70114
  -8  -6  -5  100.52    1.68   0-0.38192-0.27138-0.66863 0.17619 0.64326-0.94472
  -7  -5  -5  138.32    1.64   0-0.38155-0.19042-0.66745 0.25730 0.64470-0.94663
  -7  -3  -4 2193.58    4.42   0-0.38115-0.19145-0.66622 0.42006 0.64620-0.88661
  -2 -11  -5   13.80    1.57   0-0.38107 0.21612-0.66596-0.23340 0.64652-0.94871
  -1  -7  -5  459.26    2.54   0-0.38068 0.29897-0.66474 0.09230 0.64800-0.95202
   0  -5  -4   30.69    1.14   0-0.38068 0.38141-0.66473 0.25593 0.64802-0.89167
   0  -3  -3  399.92    1.52   0-0.38233 0.38363-0.66993 0.42565 0.64166-0.82363
   1 -12  -3   33.35    1.46   0-0.38062 0.46005-0.66455-0.31709 0.64823-0.83104
   1  -9  -4  481.45    2.62   0-0.38209 0.46345-0.66918-0.06689 0.64258-0.88633
   1  -8  -4   14.31    1.24   0-0.38132 0.46314-0.66675 0.01312 0.64556-0.88923
   2 -10  -3  107.05    1.55   0-0.38139 0.54403-0.66696-0.15069 0.64530-0.82830
   3 -10  -2    0.73    1.04   0-0.38105 0.62546-0.66590-0.15194 0.64659-0.76865
   4  -9  -1   36.17    1.01   0-0.38124 0.70851-0.66648-0.06927 0.64589-0.70653
   4  -8  -1   42.11    1.04   0-0.38008 0.70792-0.66284 0.00921 0.65030-0.71088
 -10  -7  -4    9.30    1.44   0-0.37939-0.43790-0.66087 0.08624 0.65251-0.89183
 -10  -4  -3  148.78    1.66   0-0.37870-0.43853-0.65871 0.33015 0.65509-0.83300
  -8  -7  -5   57.69    1.56   0-0.37880-0.27428-0.65902 0.08436 0.65472-0.95609
  -1  -9  -5  430.69    2.71   0-0.38038 0.29806-0.66397-0.07267 0.64877-0.95365
  -1  -8  -5   19.17    1.35   0-0.37933 0.29758-0.66071 0.00656 0.65271-0.95677
   0 -11  -4   26.18    1.42   0-0.37927 0.37788-0.66052-0.23894 0.65294-0.89640
   3 -12  -1    5.70    1.10   0-0.37881 0.62263-0.65907-0.32281 0.65467-0.71586
 -10  -8  -4 1671.43    5.98   0-0.37831-0.43729-0.65778 0.00056 0.65638-0.89629
  -9  -5  -4  301.46    2.26   0-0.37743-0.35767-0.65505 0.24462 0.65962-0.89907
  -9  -3  -3  179.85    1.52   0-0.37752-0.35842-0.65532 0.40892 0.65930-0.83723
  -8  -9  -5   23.90    1.52   0-0.37859-0.27438-0.65863-0.07931 0.65537-0.95631
  -8  -8  -5    0.65    1.36   0-0.37825-0.27803-0.65757 0.00089 0.65663-0.95864
  -3 -11  -5   34.01    1.64   0-0.37794 0.13133-0.65663-0.24341 0.65775-0.96122
  -3  -5  -5  116.55    1.35   0-0.37799 0.13280-0.65678 0.24810 0.65757-0.96113
  -2 -10  -5    7.17    1.39   0-0.37714 0.21281-0.65412-0.16359 0.66070-0.96427
  -1 -12  -4   22.32    1.65   0-0.37811 0.29430-0.65714-0.32405 0.65715-0.90008
  -1  -4  -4   44.66    0.98   0-0.37874 0.29768-0.65910 0.33281 0.65481-0.89784
   2 -12  -2  435.04    2.95   0-0.37816 0.53950-0.65729-0.32425 0.65697-0.77941
   2  -9  -3    1.21    0.97   0-0.37819 0.54160-0.65740-0.07879 0.65684-0.84032
   2  -8  -3  156.32    1.56   0-0.37683 0.54070-0.65317-0.00084 0.66182-0.84491
   2  -7  -3   -0.01    0.93   0-0.37738 0.53981-0.65488 0.08395 0.65981-0.84161
   3  -9  -2  619.03    2.70   0-0.37725 0.62262-0.65447-0.08118 0.66030-0.78220
   3  -7  -2 1294.30    3.21   0-0.37725 0.62366-0.65448 0.08271 0.66029-0.78193
   5  -6   1  127.95    0.86   0-0.37594 0.78685-0.65042 0.15997 0.66503-0.60235
  -8  -4  -4  549.08    2.67   0-0.37627-0.27797-0.65213 0.32385 0.66226-0.90325
  -7  -6  -5   28.58    1.37   0-0.37561-0.19636-0.65009 0.15808 0.66464-0.96685
  -6  -3  -4   89.66    1.25   0-0.37501-0.11590-0.64823 0.40250 0.66679-0.90810
  -4 -11  -5    9.23    1.49   0-0.37577 0.04750-0.65057-0.24981 0.66408-0.96685
  -3  -3  -4  953.66    2.59   0-0.37624 0.13087-0.65203 0.40753 0.66238-0.90541
  -2  -6  -5  402.74    2.23   0-0.37666 0.21328-0.65334 0.16278 0.66085-0.96490
   1 -13  -2  558.60    3.57   0-0.37480 0.45329-0.64759-0.41563 0.66753-0.78973
   3  -8  -2   29.97    1.04   0-0.37563 0.62140-0.65016-0.00395 0.66455-0.78690
   5  -3   3  389.22    0.68   0-0.36342 0.77564-0.61338 0.36735 0.70507-0.51939
  -7  -2  -3    2.22    0.87   0-0.37212-0.19990-0.63925 0.47490 0.67669-0.85717
  -5  -5  -5    0.08    0.96   0-0.37473-0.03410-0.64721 0.23779 0.66762-0.97113
  -4  -5  -5   14.66    0.98   0-0.37483 0.04826-0.64754 0.23876 0.66724-0.97068
  -3 -10  -5   49.08    1.63   0-0.37310 0.12696-0.64224-0.17580 0.67330-0.97626
  -2  -9  -5   55.42    1.63   0-0.37405 0.20965-0.64513-0.09111 0.67002-0.97414
  -2  -7  -5  101.20    1.57   0-0.37335 0.20960-0.64299 0.07054 0.67246-0.97631
  -2  -2  -3   -0.19    0.80   0-0.37282 0.21031-0.64140 0.47826 0.67426-0.85492
   0 -10  -4   43.74    1.45   0-0.37427 0.37305-0.64582-0.17221 0.66922-0.91272
   1 -11  -3   18.29    1.24   0-0.37340 0.45348-0.64317-0.25679 0.67225-0.85452
   2 -13  -1    9.81    1.34   0-0.37350 0.53589-0.64347-0.42177 0.67191-0.73210
   2   0   2 1502.10    1.74   0-0.37356 0.53977-0.64364 0.64393 0.67171-0.54714
  -9  -6  -4   44.21    1.45   0-0.37156-0.36352-0.63806 0.14611 0.67753-0.91893
  -7  -7  -5   -0.27    0.96   0-0.37267-0.19483-0.64146 0.07420 0.67370-0.97744
  -6 -10  -5   94.23    1.91   0-0.37269-0.11820-0.64152-0.17728 0.67363-0.97630
  -5 -10  -5   93.50    1.95   0-0.37106-0.03840-0.63657-0.18212 0.67921-0.98204
  -4 -10  -5    3.43    1.46   0-0.37149 0.04360-0.63785-0.18165 0.67776-0.98218
  -4  -3  -4   39.39    1.18   0-0.37212 0.04508-0.63979 0.39534 0.67559-0.91838
  -3  -6  -5  128.22    1.64   0-0.37150 0.12612-0.63788 0.14727 0.67773-0.98178
  -2  -8  -5  289.30    2.20   0-0.37246 0.20831-0.64080-0.01400 0.67445-0.97867
   0  -6  -4 2623.87    4.88   0-0.37275 0.37326-0.64170 0.15113 0.67343-0.91706
   4  -5   0    4.96    0.64   0-0.36936 0.69759-0.63142 0.22305 0.68491-0.68419
 -10  -5  -3   51.11    1.37   0-0.36927-0.44788-0.63155 0.22154 0.68490-0.86520
 -10  -3  -2    2.20    0.97   0-0.36838-0.44923-0.62888 0.38222 0.68782-0.80674
  -9  -7  -4  760.86    3.85   0-0.36891-0.36586-0.63047 0.05647 0.68608-0.92794
  -9  -2  -2    2.92    0.75   0-0.36946-0.36682-0.63213 0.46750 0.68426-0.80396
  -6  -9  -5   27.72    1.57   0-0.36951-0.12129-0.63227-0.10447 0.68410-0.98650
  -3  -9  -5  311.14    2.65   0-0.36960 0.12326-0.63255-0.10389 0.68380-0.98702
   0 -12  -3  241.46    2.44   0-0.37060 0.36812-0.63556-0.34605 0.68046-0.86304
   0  -7  -4   29.77    1.32   0-0.36902 0.36898-0.63082 0.05842 0.68570-0.92889
   0  -2  -2 1497.61    2.19   0-0.37069 0.37202-0.63582 0.47313 0.68016-0.80118
   1  -5  -3  403.36    1.92   0-0.37016 0.45313-0.63423 0.22557 0.68194-0.86452
   1  -3  -2 9898.30    6.09   0-0.36902 0.45244-0.63081 0.38622 0.68571-0.80644
   2 -11  -2    3.18    1.16   0-0.36976 0.53204-0.63302-0.26631 0.68328-0.80445
   3 -11  -1   76.86    1.46   0-0.36968 0.61364-0.63279-0.26695 0.68353-0.74397
  -9  -8  -4   51.95    1.44   0-0.36857-0.36625-0.62970-0.02557 0.68642-0.92955
  -9  -1  -1   48.57    0.88   0-0.36457-0.37256-0.61779 0.53643 0.69924-0.75789
  -8  -5  -4   13.43    1.07   0-0.36739-0.28721-0.62617 0.21685 0.69026-0.93308
  -7  -4  -4   14.26    1.03   0-0.36792-0.20479-0.62776 0.30108 0.68853-0.93179
  -7   0  -1   26.97    0.61   0-0.36424-0.20999-0.61683 0.61745 0.70026-0.75925
  -6  -8  -5  102.36    1.96   0-0.36802-0.12287-0.62806-0.02622 0.68821-0.99182
  -6  -7  -5   26.99    1.36   0-0.36845-0.12279-0.62934 0.05740 0.68681-0.99073
  -5  -9  -5  446.86    3.17   0-0.36754-0.04192-0.62664-0.10954 0.68975-0.99274
  -5  -6  -5   35.68    1.23   0-0.36876-0.04021-0.63027 0.13989 0.68579-0.98966
  -4  -9  -5    5.49    1.41   0-0.36789 0.03978-0.62768-0.10839 0.68862-0.99307
  -4  -6  -5  177.99    1.74   0-0.36872 0.04117-0.63015 0.13982 0.68592-0.98976
  -3  -8  -5   90.49    1.67   0-0.36801 0.12193-0.62805-0.02611 0.68822-0.99230
  -3  -7  -5  976.80    3.65   0-0.36845 0.12259-0.62936 0.05672 0.68679-0.99117
  -2  -4  -4 1992.70    3.93   0-0.36776 0.20446-0.62729 0.30142 0.68905-0.93249
  -1  -5  -4   20.88    1.13   0-0.36709 0.28576-0.62528 0.21686 0.69123-0.93451
   0  -8  -4 1329.68    4.08   0-0.36856 0.36823-0.62969-0.02487 0.68643-0.92987
   1 -10  -3   18.12    1.25   0-0.36692 0.44716-0.62479-0.19298 0.69176-0.87344
   5  -8   1  110.10    1.13   0-0.36591 0.77605-0.62179-0.03268 0.69498-0.63086
   5  -7   1  249.56    1.28   0-0.36659 0.77725-0.62379 0.05101 0.69283-0.62848
  -7  -1  -2 2003.91    3.23   0-0.36524-0.20855-0.62002 0.53919 0.69710-0.81787
  -5  -8  -5  197.49    2.27   0-0.36600-0.04347-0.62225-0.03190 0.69472-0.99840
  -5  -7  -5  137.41    1.75   0-0.36638-0.04279-0.62339 0.05152 0.69349-0.99793
  -4  -8  -5   24.27    1.44   0-0.36600 0.03831-0.62225-0.03129 0.69472-0.99866
  -4  -7  -5    4.32    1.00   0-0.36628 0.03930-0.62307 0.05073 0.69383-0.99814
  -2 -11  -4   25.18    1.51   0-0.36547 0.20026-0.62069-0.27892 0.69639-0.93814
  -1 -10  -4   10.00    1.41   0-0.36550 0.28269-0.62077-0.19670 0.69630-0.93811
   1 -12  -2   27.87    1.45   0-0.36490 0.44411-0.61900-0.36253 0.69818-0.81796
   4 -10   0  808.55    3.08   0-0.36548 0.69239-0.62072-0.19733 0.69635-0.69333
 -10  -6  -3    5.97    1.19   0-0.36439-0.45447-0.61733 0.12626 0.69968-0.88227
  -9  -4  -3  121.98    1.56   0-0.36424-0.37158-0.61689 0.29025 0.70015-0.88294
  -8  -3  -3   21.18    0.99   0-0.36420-0.28999-0.61676 0.37206 0.70028-0.88312
  -6  -2  -3 1597.90    3.26   0-0.36388-0.12749-0.61582 0.45329 0.70128-0.88389
  -3  -2  -3  154.09    1.18   0-0.36315 0.11755-0.61367 0.45200 0.70353-0.88596
  -2  -1  -2   43.46    0.66   0-0.36412 0.20086-0.61655 0.53667 0.70051-0.82160
 -10  -8  -3   40.21    1.72   0-0.36190-0.45388-0.61027-0.04456 0.70642-0.89006
 -10  -7  -3   20.94    1.36   0-0.36180-0.45456-0.60997 0.03693 0.70673-0.89030
  -8  -9  -4   49.98    1.69   0-0.36256-0.29028-0.61220-0.12455 0.70441-0.94859
  -8  -6  -4 1398.15    4.66   0-0.36246-0.29125-0.61191 0.12105 0.70471-0.94947
  -6  -4  -4 1168.02    3.53   0-0.36173-0.12889-0.60977 0.28344 0.70693-0.95120
  -3 -11  -4  578.59    3.70   0-0.36208 0.11523-0.61080-0.28878 0.70587-0.94949
  -2   0  -1  183.32    0.57   0-0.35988 0.19633-0.60437 0.60642 0.71249-0.77228
  -1 -12  -3   32.41    1.50   0-0.36283 0.27893-0.61302-0.36834 0.70355-0.88557
  -1  -9  -4  452.98    2.84   0-0.36123 0.27863-0.60832-0.12733 0.70844-0.95137
  -1  -3  -3  842.31    2.20   0-0.36278 0.28190-0.61285 0.36875 0.70373-0.88674
   0 -11  -3    6.02    1.21   0-0.36270 0.36174-0.61261-0.28719 0.70398-0.88584
   0  -4  -3 2548.19    3.91   0-0.36247 0.36363-0.61195 0.28539 0.70467-0.88744
   1  -9  -3   78.91    1.44   0-0.36239 0.44368-0.61171-0.12435 0.70492-0.88688
   1  -6  -3   17.68    1.15   0-0.36230 0.44509-0.61143 0.12137 0.70521-0.88736
   2 -12  -1   11.17    1.32   0-0.36229 0.52482-0.61142-0.37077 0.70522-0.76475
   2 -10  -2 1135.43    3.96   0-0.36273 0.52558-0.61272-0.20529 0.70387-0.82466
   3 -10  -1   18.20    1.18   0-0.36171 0.60658-0.60973-0.20881 0.70698-0.76611
   3  -5  -1  365.77    1.51   0-0.36043 0.60764-0.60597 0.19695 0.71085-0.76970
  -8  -8  -4  721.68    3.85   0-0.36078-0.29269-0.60624-0.04893 0.71081-0.95505
  -8  -7  -4  157.12    2.08   0-0.36052-0.29292-0.60547 0.03269 0.71159-0.95597
  -7 -10  -4    7.10    1.39   0-0.36091-0.21161-0.60662-0.21154 0.71042-0.95362
  -7  -5  -4 1078.57    3.76   0-0.35945-0.21278-0.60237 0.19388 0.71475-0.95857
  -5 -11  -4  462.08    3.49   0-0.36078-0.04931-0.60625-0.29363 0.71080-0.95360
  -4 -11  -4   28.03    1.42   0-0.36074 0.03272-0.60613-0.29327 0.71092-0.95433
  -3  -4  -4   40.59    1.00   0-0.36116 0.11604-0.60736 0.28168 0.70966-0.95342
  -2 -10  -4 1155.77    4.68   0-0.35979 0.19478-0.60336-0.21427 0.71375-0.95615
  -1  -6  -4   68.09    1.20   0-0.36107 0.27944-0.60708 0.11701 0.70994-0.95319
   1 -13  -1  156.42    2.18   0-0.36065 0.43902-0.60585-0.45773 0.71121-0.77088
   1  -8  -3   19.07    1.20   0-0.35970 0.44136-0.60310-0.05105 0.71402-0.89525
   2  -3  -1   99.28    0.79   0-0.35952 0.52515-0.60257 0.35754 0.71455-0.77322
   4  -9   0   17.38    1.01   0-0.35889 0.68633-0.60072-0.13588 0.71642-0.71325
 -11  -7  -2  620.37    3.75   0-0.35769-0.54002-0.59770 0.02458 0.71973-0.84191
  -5  -4  -4    9.00    0.95   0-0.35862-0.05035-0.60039 0.27407 0.71702-0.96152
  -4  -4  -4  131.72    1.54   0-0.35823 0.03092-0.59927 0.27390 0.71815-0.96232
  -4  -2  -3 1208.76    2.63   0-0.35879 0.03096-0.60090 0.43928 0.71651-0.89955
  -2  -5  -4   82.29    1.37   0-0.35783 0.19451-0.59812 0.19014 0.71930-0.96288
  -1  -8  -4   13.70    1.14   0-0.35886 0.27645-0.60111-0.05331 0.71630-0.95904
  -1  -7  -4 1156.29    3.68   0-0.35858 0.27655-0.60029 0.02782 0.71712-0.96043
   0  -1  -1    5.03    0.24   0-0.35879 0.35957-0.60090 0.52004 0.71651-0.77664
   2 -13   0   28.92    1.58   0-0.35857 0.51935-0.60024-0.46345 0.71717-0.71538
   2  -9  -2    3.86    0.99   0-0.35686 0.51966-0.59532-0.14002 0.72210-0.84168
   4  -6   0   83.92    0.97   0-0.35562 0.68445-0.59171 0.10086 0.72566-0.72183
 -10  -4  -2  627.26    2.89   0-0.35549-0.46206-0.59118 0.26467 0.72683-0.84817
  -9  -5  -3  122.19    1.69   0-0.35607-0.37949-0.59287 0.18425 0.72518-0.90795
  -7  -6  -4   28.78    1.32   0-0.35485-0.21800-0.58935 0.09885 0.72863-0.97164
  -6 -10  -4  591.06    3.75   0-0.35679-0.13471-0.59494-0.22308 0.72312-0.96445
  -6   1   0    0.89    0.32   0-0.34613-0.14463-0.56457 0.64608 0.75202-0.75283
  -3 -10  -4    6.59    1.42   0-0.35625 0.10926-0.59337-0.22516 0.72468-0.96687
   0 -12  -2  728.60    3.96   0-0.35481 0.35176-0.58923-0.39213 0.72875-0.84748
   0 -10  -3   43.62    1.47   0-0.35585 0.35433-0.59222-0.22576 0.72581-0.90585
   1 -11  -2  526.13    3.12   0-0.35628 0.43603-0.59345-0.30647 0.72460-0.84398
   3  -9  -1  298.21    1.99   0-0.35518 0.60017-0.59029-0.14559 0.72771-0.78504
  -9  -9  -3   -2.68    1.47   0-0.35367-0.37703-0.58603-0.14034 0.73124-0.91568
  -8  -2  -2 2165.85    4.04   0-0.35168-0.30342-0.58034 0.41805 0.73671-0.85911
  -7  -7  -4 1124.32    4.46   0-0.35294-0.21918-0.58394 0.01168 0.73326-0.97618
  -7  -3  -3  452.28    2.13   0-0.35284-0.22016-0.58365 0.33940 0.73354-0.91677
  -6  -1  -2   29.61    0.69   0-0.35292-0.13901-0.58387 0.50336 0.73333-0.85573
  -5 -10  -4   23.99    1.30   0-0.35460-0.05495-0.58869-0.22874 0.72866-0.97087
  -4 -10  -4  529.36    3.41   0-0.35432 0.02583-0.58788-0.23015 0.72944-0.97154
  -3 -12  -3    9.51    1.68   0-0.35381 0.10633-0.58642-0.39502 0.73087-0.91018
  -2  -9  -4   10.97    1.11   0-0.35476 0.19007-0.58916-0.14664 0.72820-0.96953
   2  -8  -2 2271.31    4.83   0-0.35283 0.51636-0.58363-0.07046 0.73356-0.85185
   2  -6  -2  867.08    2.62   0-0.35434 0.51889-0.58793 0.09723 0.72939-0.84855
   4  -8   0 1798.21    3.81   0-0.35362 0.68157-0.58586-0.06875 0.73140-0.72651
   4  -7   0   31.04    0.94   0-0.35198 0.68029-0.58119 0.00832 0.73590-0.73130
  -9  -8  -3   75.22    1.71   0-0.35108-0.38377-0.57843-0.07608 0.73907-0.92070
  -9  -6  -3  229.26    2.21   0-0.35165-0.38374-0.58006 0.08964 0.73751-0.92045
  -9  -3  -2  666.51    2.69   0-0.35033-0.38615-0.57629 0.33194 0.74108-0.86342
  -8  -4  -3   60.20    1.28   0-0.35162-0.30226-0.57997 0.25369 0.73760-0.92099
  -6  -9  -4   42.11    1.42   0-0.35228-0.13949-0.58185-0.15430 0.73581-0.97751
  -3  -9  -4  975.16    4.21   0-0.35074 0.10412-0.57746-0.15817 0.73998-0.98070
  -3  -5  -4 1440.35    3.75   0-0.35202 0.10628-0.58111 0.17316 0.73651-0.97992
  -2  -8  -4  912.64    3.70   0-0.35187 0.18736-0.58067-0.07363 0.73694-0.97864
  -2  -6  -4 1238.62    3.65   0-0.35252 0.18870-0.58252 0.09230 0.73516-0.97780
   2 -11  -1   27.88    1.30   0-0.35198 0.51416-0.58099-0.31853 0.73663-0.79320
   2  -7  -2   40.37    1.10   0-0.35186 0.51573-0.58065 0.00828 0.73695-0.85558
   3 -11   0  568.47    3.01   0-0.35143 0.59528-0.57941-0.32047 0.73813-0.73347
   3  -8  -1    8.76    1.12   0-0.35034 0.59558-0.57631-0.07756 0.74106-0.79769
   3  -6  -1   45.96    0.90   0-0.35087 0.59736-0.57784 0.08736 0.73962-0.79638
 -10  -5  -2   24.63    1.39   0-0.34778-0.46962-0.56893 0.16073 0.74724-0.87049
  -9  -7  -3   98.24    1.78   0-0.35028-0.38498-0.57599 0.00339 0.74064-0.92418
  -6  -8  -4 1399.53    5.08   0-0.34902-0.14214-0.57242-0.08106 0.74400-0.98653
  -5  -9  -4  302.57    2.73   0-0.34984-0.06011-0.57474-0.16108 0.74183-0.98441
  -5  -5  -4  526.70    2.56   0-0.35026-0.05928-0.57593 0.16832 0.74070-0.98503
  -4  -9  -4   26.78    1.44   0-0.34923 0.02084-0.57301-0.16303 0.74344-0.98543
  -4  -5  -4    7.43    1.16   0-0.34937 0.02162-0.57341 0.16552 0.74307-0.98678
  -3  -1  -2 8966.58    5.44   0-0.34841 0.10252-0.57068 0.49105 0.74561-0.86741
  -2 -11  -3   11.71    1.45   0-0.34863 0.18371-0.57131-0.32784 0.74502-0.92428
  -2  -7  -4   54.88    1.23   0-0.35060 0.18640-0.57690 0.00500 0.73978-0.98186
   0 -13  -1   13.08    1.42   0-0.35031 0.34792-0.57609-0.48755 0.74055-0.79691
   0  -5  -3   42.18    1.01   0-0.35052 0.35089-0.57667 0.16836 0.74001-0.92092
   1 -12  -1    9.23    1.35   0-0.34857 0.42770-0.57114-0.41019 0.74518-0.80178
   3  -7  -1  209.30    1.45   0-0.34837 0.59453-0.57059-0.00201 0.74569-0.80209
  -6  -7  -4   28.77    1.21   0-0.34798-0.14316-0.56971-0.00188 0.74622-0.99015
  -6   0  -1  281.09    1.07   0-0.34353-0.14881-0.55719 0.55868 0.75762-0.81912
  -3  -8  -4   51.24    1.44   0-0.34737 0.10127-0.56799-0.08598 0.74781-0.99036
  -3  -6  -4   91.27    1.50   0-0.34712 0.10145-0.56728 0.07758 0.74846-0.99184
  -2  -3  -3  153.18    1.21   0-0.34828 0.18493-0.57056 0.32676 0.74543-0.92782
  -1 -12  -2   30.88    1.65   0-0.34667 0.26216-0.56599-0.41520 0.74964-0.86820
   1 -10  -2    8.50    1.21   0-0.34739 0.42784-0.56803-0.24975 0.74777-0.86598
   1  -2  -1   70.41    0.61   0-0.34690 0.43044-0.56664 0.40399 0.74905-0.80775
 -10  -8  -2 1109.69    5.02   0-0.34434-0.47169-0.55986-0.09502 0.75601-0.87736
 -10  -6  -2  795.36    3.79   0-0.34359-0.47352-0.55775 0.06689 0.75790-0.87986
  -8  -9  -3   77.77    1.80   0-0.34542-0.30816-0.56288-0.17410 0.75328-0.93511
  -8  -5  -3   45.08    1.27   0-0.34369-0.31070-0.55803 0.14944 0.75765-0.94033
  -7 -10  -3   20.15    1.72   0-0.34391-0.22935-0.55865-0.25943 0.75709-0.93728
  -6  -3  -3    7.88    0.97   0-0.34385-0.14766-0.55849 0.31392 0.75724-0.94004
  -5 -11  -3   42.30    1.76   0-0.34381-0.06651-0.55838-0.34102 0.75734-0.93593
  -5  -8  -4    9.58    1.13   0-0.34593-0.06405-0.56431-0.08959 0.75198-0.99356
  -5  -7  -4 1057.27    4.06   0-0.34433-0.06517-0.55982-0.01184 0.75604-0.99789
  -5  -6  -4   59.61    1.36   0-0.34557-0.06411-0.56330 0.07351 0.75290-0.99580
  -5  -1  -2  872.19    2.02   0-0.34432-0.06556-0.55980 0.47938 0.75606-0.87803
  -4  -8  -4  542.07    3.08   0-0.34545 0.01731-0.56296-0.09134 0.75320-0.99508
  -4  -6  -4 1165.04    3.86   0-0.34474 0.01699-0.56097 0.07090 0.75501-0.99768
  -4   2   1  847.67    1.06   0-0.33902 0.00995-0.54504 0.71032 0.76909-0.70782
  -3 -11  -3   86.60    1.88   0-0.34492 0.09761-0.56149-0.33799 0.75454-0.93385
  -3  -7  -4 2184.40    5.31   0-0.34568 0.09959-0.56362-0.00868 0.75260-0.99465
  -1  -4  -3   18.56    1.07   0-0.34480 0.26314-0.56115 0.23530 0.75484-0.93627
   0 -11  -2    4.59    1.30   0-0.34473 0.34410-0.56096-0.33964 0.75502-0.87241
   0  -8  -3  160.52    1.69   0-0.34558 0.34500-0.56334-0.09110 0.75286-0.93269
   0  -6  -3  446.65    2.26   0-0.34470 0.34488-0.56087 0.07037 0.75510-0.93547
   1 -13   0 1163.34    5.04   0-0.34499 0.42315-0.56168-0.50181 0.75436-0.75027
   1  -4  -2   30.05    0.75   0-0.34563 0.42854-0.56346 0.23668 0.75275-0.87220
   2 -12   0  395.97    2.90   0-0.34534 0.50647-0.56265-0.41936 0.75349-0.74952
   4 -10   1   12.96    1.14   0-0.34350 0.66996-0.55751-0.26038 0.75812-0.69183
 -10  -7  -2   58.46    1.63   0-0.34293-0.47384-0.55607-0.01697 0.75953-0.88151
 -10  -3  -1   19.64    1.14   0-0.34041-0.47759-0.54905 0.30433 0.76573-0.82695
  -8  -8  -3    0.75    1.37   0-0.34309-0.31547-0.55653-0.10075 0.75912-0.94379
  -4 -11  -3   35.21    1.53   0-0.34341 0.01435-0.55743-0.34252 0.75832-0.93741
  -4  -7  -4   16.86    1.09   0-0.34360 0.01542-0.55793-0.01459 0.75787-0.99964
   0  -7  -3   49.40    1.21   0-0.34340 0.34310-0.55737-0.01510 0.75837-0.93822
   2 -10  -1  447.65    2.66   0-0.34149 0.50378-0.55205-0.26579 0.76310-0.81906
 -11  -7  -1   94.91    1.99   0-0.33894-0.55899-0.54502-0.02836 0.76851-0.82972
 -11  -6  -1   33.29    1.43   0-0.33935-0.55888-0.54614 0.05511 0.76753-0.82876
  -8  -7  -3   74.37    1.76   0-0.33932-0.31447-0.54606-0.02668 0.76760-0.94942
  -8  -6  -3  201.67    2.10   0-0.33991-0.31383-0.54769 0.05700 0.76618-0.94863
  -8  -1  -1   45.54    0.86   0-0.33854-0.31686-0.54389 0.46318 0.76948-0.83015
  -7  -4  -3   52.67    1.22   0-0.34023-0.23233-0.54859 0.22200 0.76539-0.94832
  -3  -3  -3   -0.62    0.95   0-0.33982 0.09650-0.54745 0.30121 0.76639-0.94971
  -2 -10  -3  114.06    1.97   0-0.34032 0.17535-0.54883-0.26913 0.76519-0.94551
  -1  -9  -3   73.98    1.59   0-0.33984 0.25707-0.54750-0.18879 0.76635-0.94644
   1  -9  -2  496.04    2.70   0-0.33952 0.42058-0.54660-0.18932 0.76713-0.88559
   3 -10   0    7.84    1.10   0-0.33983 0.58417-0.54747-0.27046 0.76637-0.76283
  -9  -4  -2   32.72    1.15   0-0.33765-0.39834-0.54133 0.21458 0.77167-0.89303
  -7  -9  -3   97.41    2.13   0-0.33804-0.23460-0.54241-0.19365 0.77074-0.95225
  -6 -10  -3    5.14    1.23   0-0.33895-0.15183-0.54492-0.27319 0.76857-0.94914
  -5   2   1   12.47    0.25   0-0.32528-0.08568-0.50752 0.67248 0.79939-0.73762
  -3 -12  -2   32.36    1.89   0-0.33730 0.08972-0.54038-0.44127 0.77249-0.89114
   0 -12  -1   73.33    1.73   0-0.33711 0.33449-0.53984-0.44137 0.77295-0.83049
   1 -11  -1   44.09    1.38   0-0.33669 0.41679-0.53869-0.36105 0.77393-0.83224
   4  -2   2  522.94    0.63   0-0.32256 0.65307-0.50019 0.33654 0.80508-0.67893
  -9  -9  -2 1505.57    5.90   0-0.33657-0.39816-0.53809-0.19968 0.77455-0.89497
  -9  -2  -1    2.46    0.88   0-0.33457-0.40095-0.53257 0.36883 0.77921-0.83987
  -7  -2  -2   40.36    0.93   0-0.33528-0.23798-0.53453 0.37174 0.77756-0.89860
  -5 -10  -3   50.34    1.57   0-0.33636-0.07353-0.53750-0.28067 0.77505-0.95611
  -4 -10  -3  152.57    2.21   0-0.33515 0.00687-0.53417-0.28364 0.77787-0.95796
  -4  -3  -3    6.55    0.90   0-0.33652 0.00894-0.53796 0.29334 0.77466-0.95693
  -3 -10  -3   49.95    1.51   0-0.33670 0.09001-0.53845-0.27951 0.77425-0.95491
  -1  -8  -3   18.33    1.40   0-0.33494 0.25268-0.53357-0.12103 0.77836-0.95937
  -1  -5  -3  411.09    2.07   0-0.33509 0.25381-0.53400 0.12594 0.77800-0.95931
   0 -13   0    0.38    1.55   0-0.33462 0.33383-0.53272-0.53224 0.77908-0.77584
   0 -10  -2 1147.89    4.38   0-0.33488 0.33352-0.53343-0.28423 0.77849-0.89764
   0  -3  -2   57.72    0.82   0-0.33664 0.33791-0.53827 0.29384 0.77440-0.89499
   5  -8   2    6.08    0.78   0-0.33310 0.74221-0.52852-0.12678 0.78258-0.65707
  -8  -3  -2   26.52    1.05   0-0.33256-0.32190-0.52694 0.28186 0.78412-0.90433
  -8   1   1   45.42    0.44   0-0.32136-0.33529-0.49656 0.57920 0.80818-0.74421
  -7  -5  -3  490.51    2.66   0-0.33338-0.23911-0.52918 0.12002 0.78226-0.96369
  -6  -9  -3  227.11    2.54   0-0.33247-0.15864-0.52669-0.20970 0.78432-0.96413
  -2  -9  -3    1.13    1.29   0-0.33371 0.16956-0.53011-0.20663 0.78149-0.96309
  -2  -4  -3 1199.09    3.07   0-0.33272 0.16952-0.52737 0.20150 0.78376-0.96544
   1  -8  -2   23.98    1.23   0-0.33390 0.41561-0.53062-0.12295 0.78107-0.90106
   1  -5  -2  883.70    2.56   0-0.33398 0.41704-0.53085 0.12200 0.78088-0.90136
   2 -11   0   13.04    1.35   0-0.33185 0.49425-0.52499-0.37436 0.78573-0.78359
   2  -9  -1    2.16    1.01   0-0.33241 0.49485-0.52653-0.20923 0.78446-0.84302
   4  -9   1   34.66    1.11   0-0.33197 0.65932-0.52533-0.21057 0.78544-0.72141
  -9  -8  -2    5.68    1.21   0-0.33194-0.40414-0.52550-0.12982 0.78611-0.90401
  -9  -5  -2  268.60    2.17   0-0.33123-0.40448-0.52356 0.11409 0.78769-0.90658
  -8   0   0 1678.72    2.54   0-0.32686-0.32928-0.51166 0.51228 0.79725-0.79358
  -7  -6  -3  169.15    1.96   0-0.33034-0.24191-0.52112 0.02991 0.78968-0.96926
  -6  -4  -3   16.32    1.03   0-0.33187-0.15871-0.52532 0.19799 0.78626-0.96739
  -5   0  -1   65.61    0.72   0-0.32755-0.08275-0.51355 0.51461 0.79576-0.85468
  -3   0  -1  131.48    0.66   0-0.32786 0.08192-0.51437 0.51649 0.79510-0.85420
  -2 -11  -2    2.76    1.38   0-0.33003 0.16539-0.52029-0.37988 0.79035-0.90935
  -1  -7  -3  237.46    1.86   0-0.33190 0.25011-0.52540-0.04720 0.78619-0.96758
  -1  -6  -3   21.39    0.99   0-0.33165 0.25032-0.52471 0.03453 0.78675-0.96833
   0   1   1    4.65    0.35   0-0.33109 0.33184-0.52317 0.60701 0.78801-0.72514
   1 -12   0    7.52    1.32   0-0.33023 0.40951-0.52084-0.46067 0.78990-0.78689
   3 -11   1   75.81    1.48   0-0.33056 0.57463-0.52173-0.37804 0.78918-0.72593
   3  -9   0   43.49    1.31   0-0.32955 0.57514-0.51898-0.21684 0.79141-0.78951
 -10  -4  -1   15.16    1.07   0-0.32902-0.48846-0.51755 0.18958 0.79281-0.84971
  -9  -7  -2  660.74    3.62   0-0.32931-0.40561-0.51832-0.05561 0.79220-0.91031
  -9  -6  -2   64.84    1.61   0-0.32874-0.40618-0.51678 0.02528 0.79343-0.91154
  -5  -9  -3  122.43    1.93   0-0.32939-0.07998-0.51855-0.21810 0.79201-0.97178
  -4  -9  -3  127.13    1.96   0-0.32810 0.00045-0.51505-0.22112 0.79482-0.97474
  -3  -9  -3  183.79    1.97   0-0.32954 0.08358-0.51895-0.21755 0.79169-0.97234
  -3   2   1   97.41    0.50   0-0.32620 0.07934-0.50988 0.67505 0.79891-0.73546
  -1 -12  -1   12.69    1.41   0-0.32931 0.24543-0.51832-0.46314 0.79220-0.85160
   1 -13   1  163.75    2.31   0-0.32856 0.40728-0.51627-0.54714 0.79384-0.73164
   5  -7   2 1293.55    2.70   0-0.32505 0.73607-0.50676-0.06550 0.80136-0.67700
 -10  -8  -1   27.84    1.71   0-0.32560-0.49018-0.50814-0.14777 0.80057-0.85569
  -8  -9  -2    3.29    1.53   0-0.32652-0.32659-0.51063-0.22581 0.79862-0.91534
  -7 -10  -2   57.33    1.94   0-0.32582-0.24608-0.50873-0.30963 0.80011-0.91634
  -6  -8  -3  203.12    2.15   0-0.32755-0.16292-0.51343-0.14121 0.79640-0.97518
  -5 -11  -2  214.76    2.66   0-0.32674-0.08258-0.51125-0.38909 0.79813-0.91619
  -5  -4  -3   77.66    1.42   0-0.32620-0.08267-0.50977 0.18368 0.79930-0.97933
  -4 -11  -2    6.23    1.39   0-0.32535-0.00148-0.50746-0.39309 0.80111-0.91867
  -3 -11  -2 1046.03    4.83   0-0.32659 0.08001-0.51082-0.38952 0.79847-0.91719
  -3  -4  -3    4.50    1.08   0-0.32636 0.08128-0.51019 0.18368 0.79897-0.98049
  -2  -8  -3  151.96    1.74   0-0.32757 0.16384-0.51350-0.14079 0.79635-0.97708
   1 -10  -1    2.28    1.12   0-0.32509 0.40622-0.50674-0.31050 0.80167-0.86117
   2 -12   1    6.57    1.33   0-0.32704 0.48926-0.51206-0.46983 0.79749-0.73659
   2  -8  -1   51.94    1.19   0-0.32498 0.48929-0.50646-0.14763 0.80189-0.86220
   5  -6   2   10.72    0.62   0-0.32192 0.73243-0.49818 0.00787 0.80827-0.68538
 -10  -7  -1   80.94    1.90   0-0.32253-0.49349-0.49957-0.07429 0.80708-0.86308
 -10  -5  -1  156.60    1.90   0-0.32300-0.49382-0.50084 0.09139 0.80610-0.86149
  -6  -7  -3  169.90    1.92   0-0.32454-0.16586-0.50502-0.06761 0.80287-0.98257
  -6  -2  -2 1075.56    2.75   0-0.32245-0.16898-0.49936 0.33629 0.80724-0.92582
  -5  -8  -3   40.11    1.56   0-0.32385-0.08473-0.50314-0.15124 0.80433-0.98402
  -4  -4  -3    0.63    1.11   0-0.32357-0.00211-0.50237 0.17567 0.80492-0.98469
  -3  -8  -3   20.19    1.29   0-0.32361 0.07847-0.50248-0.15179 0.80484-0.98555
  -2  -7  -3    0.34    1.16   0-0.32449 0.16169-0.50487-0.06823 0.80299-0.98544
  -2  -5  -3   26.82    1.02   0-0.32530 0.16187-0.50706 0.09898 0.80128-0.98308
   0 -11  -1   26.21    1.30   0-0.32502 0.32450-0.50632-0.39314 0.80187-0.86180
   3  -4   0   15.15    0.66   0-0.32189 0.56934-0.49785 0.17145 0.80839-0.80822
   4  -8   1   41.89    1.07   0-0.32173 0.65045-0.49742-0.15622 0.80872-0.74741
  -9  -1   0 1593.37    3.16   0-0.31846-0.41877-0.48868 0.40760 0.81450-0.80882
  -8  -8  -2 1236.06    5.04   0-0.32102-0.33148-0.49555-0.15947 0.80933-0.92762
  -8  -4  -2  547.07    2.63   0-0.32227-0.33171-0.49892 0.17188 0.80676-0.92543
  -4  -8  -3   63.65    1.36   0-0.32269-0.00427-0.50006-0.15416 0.80589-0.98794
  -2  -6  -3 1629.78    4.13   0-0.32284 0.16002-0.50046 0.01026 0.80558-0.98810
  -2  -2  -2 1876.23    2.86   0-0.32063 0.15775-0.49450 0.33271 0.81012-0.93086
   3  -8   0   66.54    1.22   0-0.32036 0.56709-0.49378-0.16053 0.81067-0.81155
 -11  -7   0  199.11    2.49   0-0.31958-0.57754-0.49168-0.08200 0.81171-0.80858
 -11  -6   0   11.42    1.36   0-0.31805-0.58127-0.48757-0.00344 0.81478-0.81004
  -9  -9  -1    1.07    1.50   0-0.31878-0.41853-0.48954-0.24738 0.81332-0.87123
  -9  -3  -1  294.67    1.96   0-0.31765-0.41841-0.48652 0.24168 0.81557-0.87285
  -7  -9  -2  656.51    3.92   0-0.31821-0.25299-0.48801-0.24786 0.81446-0.93361
  -7  -3  -2 1295.98    3.44   0-0.31791-0.25475-0.48720 0.24246 0.81506-0.93445
  -6 -10  -2  806.27    4.33   0-0.32043-0.16947-0.49398-0.32406 0.80998-0.92973
  -5  -7  -3  481.18    2.81   0-0.32029-0.08808-0.49361-0.07858 0.81026-0.99246
  -5  -6  -3   26.78    1.46   0-0.31865-0.08976-0.48920-0.00072 0.81357-0.99538
  -5  -5  -3    0.95    1.01   0-0.32026-0.08768-0.49353 0.08477 0.81032-0.99194
  -4  -7  -3   50.51    1.44   0-0.31847-0.00786-0.48869-0.08345 0.81395-0.99644
  -4  -5  -3   76.57    1.47   0-0.31818-0.00825-0.48793 0.07998 0.81452-0.99666
  -3 -12  -1    5.72    1.49   0-0.32034 0.07563-0.49373-0.48745 0.81017-0.87053
  -3  -7  -3  446.26    2.53   0-0.31997 0.07569-0.49274-0.07960 0.81092-0.99444
  -3  -5  -3  399.62    2.12   0-0.31997 0.07543-0.49273 0.08479 0.81092-0.99396
  -2 -10  -2 1269.28    4.82   0-0.32000 0.15639-0.49283-0.32553 0.81085-0.93362
   0 -12   0  361.50    2.95   0-0.31931 0.31808-0.49097-0.49076 0.81224-0.81344
   0  -8  -2 2597.90    5.66   0-0.31958 0.32053-0.49168-0.16267 0.81171-0.93525
   0  -4  -2 4633.28    5.12   0-0.31983 0.32176-0.49237 0.16600 0.81119-0.93407
   2 -10   0  827.20    3.50   0-0.31870 0.48265-0.48932-0.32839 0.81348-0.81517
   2  -7  -1    7.84    0.97   0-0.31977 0.48487-0.49222-0.07963 0.81131-0.87404
   4 -10   2  634.62    2.84   0-0.31877 0.64682-0.48951-0.32848 0.81334-0.69264
  -8  -7  -2   32.95    1.51   0-0.31729-0.33574-0.48537-0.08715 0.81640-0.93602
  -8  -6  -2  494.45    2.93   0-0.31552-0.33758-0.48063-0.01011 0.81988-0.93939
  -8  -5  -2    7.25    1.09   0-0.31695-0.33670-0.48446 0.07589 0.81707-0.93677
  -7  -1  -1  355.86    1.54   0-0.31499-0.25853-0.47923 0.39870 0.82090-0.87875
  -5 -10  -2   25.84    1.61   0-0.31694-0.09119-0.48443-0.33323 0.81709-0.93776
  -4  -6  -3   16.21    1.30   0-0.31687-0.00965-0.48424-0.00561 0.81723-0.99987
  -3 -10  -2   -1.83    1.43   0-0.31653 0.07324-0.48333-0.32817 0.81790-0.94206
  -3  -6  -3    8.85    0.99   0-0.31800 0.07325-0.48727-0.00215 0.81499-0.99769
  -1  -9  -2  460.24    2.87   0-0.31690 0.23565-0.48433-0.25165 0.81717-0.93992
   0 -13   1   12.14    1.51   0-0.31773 0.31688-0.48656-0.57729 0.81552-0.75428
   1 -11   0  414.93    2.83   0-0.31603 0.39738-0.48201-0.41749 0.81887-0.81938
   2  -6  -1  114.71    1.28   0-0.31737 0.48304-0.48558-0.00464 0.81624-0.87819
   3 -10   1   18.74    1.16   0-0.31607 0.56228-0.48212-0.33631 0.81879-0.75864
  -4 -10  -2  616.02    3.66   0-0.31546-0.01144-0.48028-0.33762 0.81945-0.94115
  -1  -3  -2 8881.26    6.61   0-0.31332 0.23300-0.47458 0.23057 0.82358-0.94558
   0  -7  -2   13.49    1.29   0-0.31387 0.31464-0.47605-0.09638 0.82252-0.94554
   1  -9  -1   48.64    1.35   0-0.31524 0.39800-0.47970-0.25627 0.81987-0.88250
   3  -7   0 1549.17    3.54   0-0.31289 0.56034-0.47343-0.09898 0.82440-0.82455
   4  -7   1  138.44    1.27   0-0.31311 0.64254-0.47401-0.09850 0.82398-0.76245
  -9  -8  -1   61.03    1.76   0-0.31188-0.42227-0.47055-0.18399 0.82625-0.88614
  -8  -2  -1   52.49    1.06   0-0.31095-0.34345-0.46809 0.30582 0.82800-0.88708
  -6  -9  -2   68.43    1.89   0-0.31219-0.17788-0.47138-0.26436 0.82566-0.94722
  -3  -2  -2  103.71    1.06   0-0.31079 0.06569-0.46765 0.30615 0.82831-0.94993
  -1 -12   0    9.56    1.56   0-0.31112 0.22984-0.46851-0.51324 0.82770-0.82771
   0 -10  -1   35.26    1.23   0-0.31300 0.31314-0.47352-0.34428 0.82413-0.88618
   0  -6  -2  168.94    1.66   0-0.31087 0.31249-0.46785-0.02218 0.82817-0.95065
   0  -5  -2   -2.21    0.81   0-0.31274 0.31250-0.47284 0.06304 0.82462-0.94879
   1 -13   2  566.49    3.74   0-0.31201 0.39158-0.47089-0.59297 0.82601-0.70512
   1 -12   1   12.38    1.41   0-0.31205 0.39368-0.47100-0.51088 0.82594-0.76568
   2 -11   1   24.12    1.32   0-0.31050 0.47409-0.46687-0.43281 0.82886-0.76849
  -2 -11  -1   27.29    1.36   0-0.31048 0.14679-0.46686-0.43300 0.82904-0.88934
  -2  -9  -2    2.35    1.08   0-0.31039 0.14782-0.46662-0.26964 0.82922-0.95166
   0  -5  13    2.98    1.00   0 0.78676-0.78655 0.17304-0.58270 0.59158 0.20513
   1  -5   3  408.63    1.99   0 0.78732-0.70572 0.16964-0.57732 0.59183-0.40884
   2  -5   1   12.64    0.89   0 0.78842-0.62470 0.16280-0.57047 0.59230-0.53156
   3  -8   7    6.98    1.27   0 0.78746-0.54161 0.16881-0.82422 0.59189-0.16252
   3  -8  12   77.12    1.84   0 0.78677-0.54038 0.17297-0.82963 0.59159 0.14094
   4  -6   0   80.65    1.39   0 0.78711-0.45886 0.17095-0.66074 0.59174-0.59240
   8  -9   3   76.44    1.88   0 0.78795-0.13294 0.16580-0.90266 0.59210-0.40757
  -2  -1   7    3.11    0.36   0 0.78199-0.94543 0.20049-0.28283 0.58948-0.16052
   2  -7   6  128.76    1.74   0 0.78626-0.62254 0.17666-0.74911 0.59146-0.22433
   2  -7  13   89.85    1.92   0 0.78529-0.62115 0.18231-0.75717 0.59102 0.20310
   2  -6   3 1572.46    3.96   0 0.78639-0.62271 0.17588-0.66636 0.59152-0.40844
   3   1  -4 5002.69    2.16   0 0.78223-0.53399 0.19918-0.11411 0.58959-0.83735
   5  -9   7   54.36    1.42   0 0.78669-0.37719 0.17410-0.91116 0.59166-0.16354
   5  -8   3   42.88    1.51   0 0.78618-0.37630 0.17711-0.83130 0.59143-0.40723
   5  -4  -3   80.82    1.09   0 0.78576-0.37528 0.17959-0.50480 0.59124-0.77629
   6  -9   5   26.85    1.38   0 0.78650-0.29489 0.17520-0.91143 0.59157-0.28495
   6  -8   2  482.98    3.05   0 0.78614-0.29473 0.17735-0.83174 0.59141-0.46872
   7  -9   4  758.13    4.12   0 0.78621-0.21256 0.17692-0.91332 0.59144-0.34549
   7  -6  -2    3.39    1.05   0 0.78658-0.21272 0.17477-0.66545 0.59161-0.71416
   7  -4  -4   18.58    0.91   0 0.78630-0.21230 0.17638-0.50203 0.59148-0.83737
   8  -7  -1  124.16    1.62   0 0.78691-0.13191 0.17274-0.74501 0.59176-0.65244
  11  -7  -1   85.03    1.96   0 0.78654 0.11281 0.17497-0.74920 0.59159-0.65138
   0  -5   7  152.01    1.46   0 0.78393-0.78403 0.18967-0.59886 0.59062-0.16193
   0  -4   4 1009.51    2.58   0 0.78429-0.78492 0.18765-0.51321 0.59079-0.34600
   1  -6  13   29.54    1.35   0 0.78385-0.70222 0.19011-0.68235 0.59058 0.20453
   3  -8   9   59.56    1.55   0 0.78446-0.53836 0.18671-0.84164 0.59086-0.04070
   3  -8  10   56.84    1.60   0 0.78429-0.53773 0.18765-0.84290 0.59079 0.02033
   3  -8  11   20.14    1.19   0 0.78531-0.53980 0.18186-0.83805 0.59125 0.08080
   4  -8   5   24.16    1.44   0 0.78416-0.45679 0.18839-0.84245 0.59072-0.28401
   4  -7   2   16.85    1.00   0 0.78525-0.45794 0.18222-0.75432 0.59123-0.46892
   5  -9   8 1356.90    5.42   0 0.78491-0.37524 0.18415-0.92114 0.59107-0.10156
   5  -7   1  246.42    2.16   0 0.78418-0.37455 0.18827-0.76012 0.59073-0.52948
   5  -5  -2  282.65    1.77   0 0.78536-0.37526 0.18154-0.58893 0.59128-0.71461
   7  -5  -3  475.20    2.35   0 0.78451-0.21073 0.18639-0.59398 0.59089-0.77526
   8  -8   1   -0.59    1.27   0 0.78502-0.12976 0.18351-0.83776 0.59112-0.52883
   9  -7  -1   43.92    1.49   0 0.78516-0.04859 0.18272-0.75568 0.59119-0.65175
  10  -7  -1   78.66    1.69   0 0.78498 0.03283 0.18375-0.75727 0.59110-0.65091
   0  -5  12  105.43    1.42   0 0.78286-0.78308 0.19611-0.60550 0.59023 0.14414
   2  -7  12   46.45    1.58   0 0.78233-0.61840 0.19899-0.77313 0.58998 0.14341
   2  -4   0  282.60    1.48   0 0.78417-0.62013 0.18889-0.51409 0.59085-0.59190
   2  -3  -1   99.73    0.90   0 0.78386-0.61948 0.19062-0.43405 0.59071-0.65351
   3  -7   4 2191.27    5.22   0 0.78267-0.53730 0.19717-0.76908 0.59014-0.34528
   3  -5   0  893.33    2.80   0 0.78365-0.53742 0.19180-0.60015 0.59061-0.59162
   4  -3  -3    6.92    0.77   0 0.78343-0.45530 0.19300-0.43684 0.59050-0.77515
   5  -9  10  692.48    4.12   0 0.78399-0.37379 0.18990-0.92746 0.59077 0.02008
   6  -9   6   62.47    1.78   0 0.78340-0.29244 0.19321-0.92970 0.59049-0.22275
   8  -9   4   52.23    1.87   0 0.78347-0.12922 0.19279-0.92945 0.59052-0.34414
   9  -8   1   59.41    1.67   0 0.78358-0.04741 0.19221-0.84715 0.59057-0.52783
  10  -8   1   20.54    1.72   0 0.78341 0.03431 0.19311-0.84824 0.59049-0.52705
  -1  -3   6  748.40    1.96   0 0.78030-0.86278 0.20986-0.45479 0.58891-0.22106
  -1  -2   4  132.79    0.83   0 0.78108-0.86397 0.20585-0.36756 0.58930-0.34405
   0  -5   8  133.47    1.40   0 0.78083-0.78142 0.20714-0.61631 0.58917-0.09922
   4  -5  -1   65.42    1.15   0 0.78246-0.45433 0.19860-0.60615 0.58996-0.65215
   7  -9   5    9.92    1.26   0 0.78229-0.20975 0.19950-0.93573 0.58988-0.28261
   7  -8   2   35.28    1.55   0 0.78115-0.20837 0.20549-0.85966 0.58933-0.46541
   8  -6  -2  530.91    2.76   0 0.78230-0.12735 0.19942-0.68953 0.58989-0.71207
  11  -6  -2   10.90    1.30   0 0.78209 0.11766 0.20057-0.69229 0.58979-0.71095
   0  -5   9  134.96    1.52   0 0.77879-0.77924 0.21624-0.62548 0.58809-0.03696
   0  -5  10  357.01    2.14   0 0.77869-0.77928 0.21668-0.62619 0.58804 0.02421
   0  -5  11    1.52    0.86   0 0.77942-0.77880 0.21309-0.62167 0.58840 0.08441
   1  -6  12  126.06    1.69   0 0.78021-0.69862 0.20908-0.70084 0.58879 0.14519
   2  -7   8  102.42    1.51   0 0.78050-0.61657 0.20759-0.78074 0.58894-0.09950
   2  -7   9   36.17    1.27   0 0.77908-0.61483 0.21477-0.78763 0.58823-0.03755
   2  -7  10  189.15    2.02   0 0.77903-0.61495 0.21504-0.78821 0.58821 0.02338
   2  -7  11   59.80    1.52   0 0.78019-0.61649 0.20921-0.78301 0.58878 0.08364
   3  -4  -1  107.90    1.19   0 0.77924-0.53283 0.21395-0.53957 0.58832-0.65073
   3  -3  -2 2650.69    3.57   0 0.78009-0.53305 0.20970-0.45367 0.58873-0.71316
   4  -8   6  298.25    2.42   0 0.78039-0.45296 0.20818-0.86312 0.58888-0.22151
   5  -8   4   11.56    1.00   0 0.78050-0.37148 0.20763-0.86223 0.58893-0.34271
   6  -9   7   57.64    1.58   0 0.78062-0.28955 0.20698-0.94343 0.58900-0.15979
   6  -8   3  201.29    2.23   0 0.77926-0.28789 0.21388-0.86769 0.58832-0.40369
   6  -6  -1   -2.16    1.15   0 0.77966-0.29181 0.21190-0.70258 0.58852-0.64774
   7  -7   0 2196.49    5.65   0 0.78043-0.20722 0.20797-0.78053 0.58890-0.58841
   8  -5  -3   41.78    1.11   0 0.77922-0.12364 0.21410-0.62223 0.58830-0.77196
   8  -4  -4  550.71    2.34   0 0.78012-0.12418 0.20956-0.53533 0.58875-0.83455
   9  -6  -2   60.94    1.43   0 0.78012-0.04352 0.20955-0.70086 0.58875-0.71084
  10  -6  -2  731.90    3.50   0 0.78002 0.03808 0.21008-0.70172 0.58870-0.71036
   1  -6   8  103.34    1.45   0 0.77775-0.69545 0.22045-0.71123 0.58785-0.09779
   1  -6  11   26.40    1.16   0 0.77726-0.69488 0.22279-0.71374 0.58761 0.08607
   1  -5   4   23.09    1.10   0 0.77727-0.69549 0.22273-0.63044 0.58761-0.34241
   1  -4   2   29.88    1.02   0 0.77824-0.69644 0.21806-0.54398 0.58810-0.46620
   2  -6   4 1235.39    3.60   0 0.77791-0.61400 0.21963-0.70985 0.58794-0.34266
   3  -6   2   14.89    0.95   0 0.77870-0.53226 0.21577-0.70578 0.58833-0.46534
   6  -9   8    6.98    1.30   0 0.77862-0.28683 0.21619-0.95264 0.58829-0.09717
   7  -9   6  643.02    3.88   0 0.77840-0.20437 0.21725-0.95349 0.58818-0.21882
   9  -4  -4   27.22    1.08   0 0.77673-0.03914 0.22530-0.55124 0.58734-0.83215
   1  -6   9   12.31    1.08   0 0.77613-0.69272 0.22814-0.71852 0.58688-0.03513
   1  -6  10  112.69    1.47   0 0.77596-0.69233 0.22891-0.71943 0.58679 0.02645
   1  -1  -1    0.42    0.30   0 0.77525-0.69284 0.23218-0.31407 0.58643-0.64768
   3  -7   5  995.65    3.69   0 0.77635-0.52895 0.22710-0.79935 0.58700-0.27895
   3  -7  14  252.41    2.65   0 0.77537-0.52723 0.23161-0.80508 0.58649 0.27023
   4  -8   7   69.36    1.55   0 0.77670-0.44717 0.22547-0.87906 0.58718-0.15644
   4  -8  12  866.04    4.32   0 0.77654-0.44622 0.22619-0.88196 0.58710 0.14783
   4  -7   3   49.15    1.19   0 0.77672-0.44707 0.22536-0.79692 0.58719-0.40165
   5  -6   0    7.02    1.20   0 0.77502-0.36355 0.23322-0.72310 0.58631-0.58399
   6  -7   1  242.02    2.21   0 0.77569-0.28220 0.23017-0.80196 0.58665-0.52289
   6  -3  -4   83.08    1.05   0 0.77530-0.28194 0.23195-0.47498 0.58645-0.83178
   8  -7   0   57.61    1.48   0 0.77608-0.11966 0.22833-0.80068 0.58686-0.58395
   9  -8   2    3.25    1.46   0 0.77549-0.03572 0.23108-0.88485 0.58655-0.46132
   9  -5  -3  125.34    1.56   0 0.77636-0.03806 0.22705-0.63536 0.58700-0.76904
  10  -5  -3   51.66    1.24   0 0.77644 0.04322 0.22667-0.63555 0.58704-0.76872
  11  -7   0  193.10    2.28   0 0.77632 0.12457 0.22724-0.80133 0.58698-0.58269
   2  -5   2    5.44    0.86   0 0.77477-0.60943 0.23249-0.64058 0.58625-0.46178
   4  -8   8  553.92    3.25   0 0.77425-0.44387 0.23484-0.88926 0.58598-0.09359
   4  -8  10 1404.60    5.26   0 0.77286-0.44167 0.24107-0.89530 0.58524 0.02862
   4  -8  11   25.03    1.45   0 0.77406-0.44330 0.23571-0.89082 0.58588 0.08846
   4  -6   1  180.58    1.64   0 0.77446-0.44446 0.23394-0.72354 0.58609-0.52310
   5  -8   5  196.64    2.14   0 0.77452-0.36230 0.23364-0.88759 0.58612-0.27683
   5  -7   2 1251.41    4.12   0 0.77428-0.36216 0.23472-0.80693 0.58600-0.46107
   6  -5  -2   13.84    1.01   0 0.77355-0.28017 0.23799-0.64558 0.58561-0.70689
   7  -8   3   73.06    1.75   0 0.77303-0.19697 0.24030-0.89387 0.58534-0.39743
   7  -2  -5  101.40    0.90   0 0.77278-0.19726 0.24140-0.40224 0.58520-0.89206
   9  -7   0 1312.94    4.83   0 0.77373-0.03506 0.23721-0.80986 0.58570-0.58187
  10  -7   0   26.35    1.39   0 0.77405 0.04592 0.23578-0.80931 0.58587-0.58224
  -2  -1  11   22.20    0.52   0 0.76327-0.92678 0.27955-0.36020 0.57992 0.09589
  -1  -3   7  236.71    1.29   0 0.76988-0.85152 0.25311-0.49755 0.58354-0.15360
  -1  -3  12  805.16    2.40   0 0.76924-0.85061 0.25577-0.50052 0.58320 0.15329
  -1  -1   3    0.21    0.33   0 0.77085-0.85281 0.24899-0.33114 0.58407-0.39982
   0  -4   5 2423.38    3.87   0 0.77249-0.77208 0.24190-0.56779 0.58494-0.27736
   0  -3   3  415.39    1.52   0 0.77111-0.77083 0.24790-0.49132 0.58420-0.39994
   3  -7  13  147.91    2.02   0 0.77055-0.52278 0.25029-0.82464 0.58390 0.21226
   6  -8   4 1385.75    4.95   0 0.77229-0.27814 0.24279-0.89711 0.58483-0.33665
   6  -4  -3   19.18    0.87   0 0.77102-0.27751 0.24828-0.57356 0.58415-0.76744
   7  -6  -1  246.92    2.03   0 0.77160-0.19648 0.24577-0.73604 0.58447-0.64372
  -2  -1   8   76.68    0.57   0 0.76328-0.92719 0.28073-0.36117 0.57992-0.08795
   2  -6   5  406.27    2.29   0 0.76983-0.60476 0.25454-0.74439 0.58353-0.27562
   2  -6  14  354.09    2.59   0 0.76952-0.60426 0.25586-0.74756 0.58336 0.27380
   3  -7   6 1919.96    5.08   0 0.77080-0.52330 0.25045-0.82235 0.58405-0.21456
   5  -8   6   69.96    1.72   0 0.77017-0.35827 0.25312-0.90699 0.58371-0.21352
   8  -8   3   -0.22    1.32   0 0.76912-0.11243 0.25750-0.90925 0.58315-0.39636
   1  -5   5   57.01    1.29   0 0.76730-0.68513 0.26426-0.67181 0.58233-0.27509
   1  -3   1  267.40    1.24   0 0.76856-0.68608 0.25910-0.50280 0.58302-0.52218
   3  -7  12  285.26    2.50   0 0.76667-0.51919 0.26679-0.84032 0.58199 0.15338
   3  -6   3    7.55    1.11   0 0.76756-0.52076 0.26319-0.75282 0.58247-0.39723
   4  -7   4   15.44    1.00   0 0.76864-0.43940 0.25876-0.83086 0.58306-0.33560
   5  -2  -4   93.64    0.91   0 0.76601-0.35457 0.26945-0.43032 0.58162-0.82786
   8  -6  -1   91.77    1.51   0 0.76665-0.11044 0.26689-0.75668 0.58197-0.64090
  11  -6  -1   38.14    1.58   0 0.76778 0.13294 0.26231-0.75387 0.58259-0.64060
  -1  -3   8 1466.29    2.82   0 0.76338-0.84559 0.27984-0.52472 0.58028-0.08916
  -1  -3  11   12.26    0.82   0 0.76385-0.84612 0.27800-0.52385 0.58054 0.09375
   0  -4  13    0.90    0.97   0 0.76320-0.76291 0.28052-0.60898 0.58018 0.21641
   1   1  -2 5637.89    2.59   0 0.76338-0.68002 0.27983-0.19525 0.58028-0.70540
   3  -7   7   31.14    1.17   0 0.76663-0.52005 0.26707-0.83915 0.58207-0.15210
   3  -5   1  350.44    1.87   0 0.76664-0.51991 0.26699-0.67452 0.58208-0.52056
   5  -8   7   24.39    1.26   0 0.76662-0.35601 0.26709-0.92104 0.58207-0.15155
   5  -7   3  474.59    2.77   0 0.76488-0.35426 0.27400-0.84538 0.58111-0.39561
   6  -8   5  100.97    1.75   0 0.76664-0.27414 0.26703-0.92063 0.58208-0.27336
   6  -7   2    4.50    1.28   0 0.76515-0.27217 0.27295-0.84446 0.58126-0.45755
   7  -8   4  158.88    2.06   0 0.76663-0.19234 0.26707-0.92113 0.58207-0.33440
   7  -5  -2 1163.86    3.58   0 0.76454-0.19014 0.27535-0.68284 0.58092-0.70268
   8  -7   1  127.69    1.89   0 0.76466-0.10884 0.27486-0.84688 0.58099-0.51731
   9  -6  -1   93.79    1.64   0 0.76456-0.02694 0.27527-0.76570 0.58093-0.63994
  10  -6  -1   53.33    1.52   0 0.76479 0.05407 0.27437-0.76470 0.58106-0.63962
  11  -7   1   85.60    1.89   0 0.76598 0.13353 0.26966-0.84389 0.58172-0.51712
  -2  -1   9    1.33    0.44   0 0.75594-0.92004 0.30738-0.38980 0.57631-0.02411
  -2  -1  10   63.02    0.59   0 0.75561-0.91981 0.30856-0.38941 0.57612 0.03855
   1  -2   0   12.04    0.57   0 0.76306-0.68067 0.28135-0.44328 0.58033-0.58102
   2  -6   6 1032.66    3.49   0 0.76318-0.59906 0.28089-0.77065 0.58040-0.21198
   2  -6  13   60.65    1.47   0 0.76366-0.59942 0.27904-0.77095 0.58066 0.21508
   2  -4   1  834.03    2.43   0 0.76269-0.59822 0.28275-0.60794 0.58013-0.51907
   3  -7   9   42.82    1.38   0 0.76256-0.51536 0.28324-0.85575 0.58005-0.02800
   3  -7  10  102.04    1.74   0 0.76257-0.51543 0.28323-0.85575 0.58006 0.03264
   3  -7  11   77.58    1.55   0 0.76430-0.51779 0.27657-0.85014 0.58102 0.09240
   4  -7  14  204.83    2.45   0 0.76239-0.43326 0.28390-0.85817 0.57996 0.27647
   4  -5   0    4.22    1.06   0 0.76401-0.43535 0.27770-0.68581 0.58086-0.58025
   5  -8   8  283.84    2.54   0 0.76448-0.35382 0.27587-0.93023 0.58112-0.08981
   5  -8   9    6.68    1.43   0 0.76318-0.35259 0.28089-0.93481 0.58040-0.02801
   5  -8  11   89.25    1.89   0 0.76448-0.35297 0.27588-0.93089 0.58111 0.09256
   8  -8   4  712.37    3.96   0 0.76265-0.10654 0.28291-0.93612 0.58010-0.33176
   8  -2  -5  281.30    1.46   0 0.76158-0.10470 0.28696-0.44765 0.57950-0.88653
   9  -7   1   43.17    1.50   0 0.76275-0.02530 0.28254-0.85443 0.58016-0.51615
  10  -7   1   78.86    1.67   0 0.76324 0.05536 0.28067-0.85328 0.58043-0.51590
  -1  -3   9   23.15    0.82   0 0.76006-0.84186 0.29284-0.53783 0.57864-0.02641
  -1  -3  10  545.98    1.92   0 0.76035-0.84248 0.29178-0.53656 0.57881 0.03499
   1  -5  13   73.14    1.35   0 0.76014-0.67802 0.29257-0.70186 0.57869 0.21754
   2  -5   3   28.65    1.12   0 0.76136-0.59738 0.28802-0.69584 0.57937-0.39511
   4  -7   5    4.30    0.97   0 0.76205-0.43393 0.28546-0.85746 0.57976-0.27207
   4  -6   2  821.94    3.05   0 0.76205-0.43304 0.28545-0.77533 0.57976-0.45637
   5  -6   1  130.22    1.67   0 0.76090-0.35009 0.28974-0.77928 0.57912-0.51669
   6  -8   6 1210.90    4.81   0 0.76228-0.26958 0.28458-0.93870 0.57989-0.21042
   7  -8   5   55.25    1.70   0 0.76088-0.18641 0.28982-0.94346 0.57910-0.27038
   7  -4  -3   51.32    1.11   0 0.76029-0.18547 0.29200-0.61737 0.57877-0.76243
   7  -3  -4 2128.72    3.86   0 0.76138-0.18654 0.28795-0.53086 0.57938-0.82490
   9  -8   4   54.06    1.79   0 0.76145-0.02410 0.28771-0.94223 0.57942-0.33118
  11  -5  -2  251.10    2.22   0 0.76071 0.13990 0.29045-0.69931 0.57901-0.69911
   1  -5   6 2254.25    4.47   0 0.75983-0.67780 0.29532-0.70333 0.57826-0.21000
   1  -4   3   17.39    0.82   0 0.76060-0.67826 0.29251-0.61829 0.57869-0.39458
   2  -6  12  812.77    3.57   0 0.75909-0.59399 0.29800-0.78850 0.57784 0.15683
   5  -4  -2    7.63    0.81   0 0.76015-0.35000 0.29415-0.61980 0.57844-0.70082
   5  -3  -3  404.13    1.71   0 0.75810-0.34721 0.30156-0.54467 0.57728-0.76208
   6  -8   7    3.63    1.31   0 0.75898-0.26615 0.29840-0.95192 0.57778-0.14760
   7  -7   2  935.68    4.00   0 0.75850-0.18405 0.30016-0.87128 0.57750-0.45282
   8  -5  -2    7.17    0.98   0 0.75920-0.10324 0.29760-0.70554 0.57791-0.69960
   0  -4  12   72.47    1.14   0 0.75653-0.75628 0.30765-0.63397 0.57622 0.15898
   0  -2   2 1505.66    2.09   0 0.75701-0.75736 0.30596-0.46736 0.57650-0.45454
   2  -6  11   94.92    1.48   0 0.75601-0.59123 0.30946-0.80004 0.57593 0.09754
   3  -6   4   88.90    1.31   0 0.75829-0.51189 0.30141-0.79134 0.57722-0.33182
   4  -7   6   79.97    1.62   0 0.75674-0.42835 0.30689-0.87858 0.57635-0.20798
   4  -7  13    7.37    1.50   0 0.75778-0.42847 0.30320-0.87643 0.57694 0.21897
   5  -7   4 1065.05    4.00   0 0.75739-0.34699 0.30459-0.87673 0.57671-0.33083
   5   0  -5  132.75    0.52   0 0.74714-0.33541 0.33895-0.33581 0.57080-0.87959
   6  -8   8  730.43    4.00   0 0.75678-0.26453 0.30677-0.96014 0.57636-0.08565
   7  -8   6   39.30    1.65   0 0.75651-0.18240 0.30771-0.96074 0.57621-0.20676
   7  -6   0   57.20    1.45   0 0.75712-0.18343 0.30555-0.79563 0.57656-0.57597
   8  -8   5   -0.01    1.26   0 0.75735-0.11030 0.30474-0.95523 0.57669-0.27278
   9  -5  -2  258.17    2.04   0 0.75687-0.01963 0.30646-0.71479 0.57641-0.69805
  10  -5  -2   20.64    1.22   0 0.75795 0.06098 0.30262-0.71191 0.57703-0.69870
   0  -4   7  722.28    2.36   0 0.75554-0.75544 0.31154-0.63816 0.57599-0.14660
   1  -5  12  191.30    1.79   0 0.75471-0.67235 0.31440-0.72279 0.57552 0.15927
   2  -6   9   54.00    1.32   0 0.75372-0.58882 0.31779-0.80766 0.57495-0.02347
   2  -6  10 1113.75    3.92   0 0.75399-0.58922 0.31688-0.80691 0.57510 0.03731
   3  -4   0   16.01    0.99   0 0.75509-0.50890 0.31311-0.63879 0.57573-0.57612
   4  -4  -1    1.94    1.01   0 0.75449-0.42638 0.31516-0.64194 0.57539-0.63637
   6  -8   9  124.37    2.04   0 0.75567-0.26294 0.31111-0.96438 0.57606-0.02371
   6  -7   3  162.78    1.92   0 0.75601-0.26365 0.30991-0.88123 0.57626-0.39095
   6  -5  -1  131.33    1.58   0 0.75379-0.26162 0.31756-0.72512 0.57498-0.63596
   8  -4  -3   60.32    1.17   0 0.75372-0.09796 0.31779-0.64318 0.57495-0.75853
   8  -3  -4   51.95    1.04   0 0.75329-0.09723 0.31925-0.56269 0.57470-0.82015
  11  -6   0   11.82    1.38   0 0.75444 0.14616 0.31534-0.80584 0.57536-0.57270
   0  -4  11   31.14    1.07   0 0.75105-0.75060 0.32669-0.65308 0.57385 0.10015
   3  -6  14   79.49    1.72   0 0.75128-0.50410 0.32595-0.81627 0.57398 0.28270
   4  -7   7   30.11    1.44   0 0.75233-0.42393 0.32244-0.89386 0.57459-0.14464
   4  -7  12  214.11    2.28   0 0.75323-0.42371 0.31941-0.89176 0.57511 0.15951
   7  -8   7    2.89    1.19   0 0.75316-0.17847 0.31966-0.97306 0.57506-0.14448
   8  -8   6  523.38    3.53   0 0.75305-0.09698 0.32003-0.97364 0.57500-0.20501
   8  -6   0  235.38    2.13   0 0.75161-0.09581 0.32487-0.81371 0.57417-0.57218
   9  -7   2  654.61    3.69   0 0.75284-0.01524 0.32073-0.89247 0.57488-0.44953
   9  -4  -3  125.15    1.59   0 0.75090-0.01324 0.32721-0.65264 0.57376-0.75659
   9  -3  -4 1072.87    3.20   0 0.74980-0.01199 0.33080-0.57392 0.57312-0.81798
  10  -7   2   57.03    1.51   0 0.75341 0.06560 0.31882-0.89033 0.57521-0.44920
  10  -6   0  920.15    4.11   0 0.75094 0.06796 0.32709-0.81724 0.57378-0.57101
  10  -4  -3  159.78    1.62   0 0.75211 0.06693 0.32318-0.64881 0.57446-0.75698
   0  -4   8 1237.87    3.08   0 0.75022-0.75024 0.32939-0.65618 0.57361-0.08311
   0  -4  10 1454.27    3.58   0 0.74831-0.74834 0.33560-0.66240 0.57250 0.04052
   0  -3   4  367.48    1.54   0 0.75024-0.75088 0.32932-0.57309 0.57363-0.32856
   1  -5   8 2489.12    4.91   0 0.74919-0.66677 0.33276-0.74086 0.57301-0.08279
   1  -5  11   16.20    1.03   0 0.75018-0.66798 0.32953-0.73779 0.57359 0.09989
   2  -3   0    2.51    0.67   0 0.75098-0.58748 0.32688-0.57127 0.57406-0.57304
   3  -6   5  131.09    1.66   0 0.74916-0.50311 0.33285-0.82218 0.57300-0.26607
   3  -5   2 1365.03    3.46   0 0.75060-0.50415 0.32815-0.73604 0.57383-0.45138
   4  -7   8   18.45    1.42   0 0.74936-0.42092 0.33220-0.90347 0.57311-0.08195
   4  -7  11    1.10    1.25   0 0.75024-0.42105 0.32932-0.90163 0.57363 0.10147
   4  -6   3   17.51    0.99   0 0.75042-0.42231 0.32875-0.81828 0.57373-0.38942
   5  -7   5  135.10    1.78   0 0.74986-0.33956 0.33057-0.90198 0.57340-0.26608
   6  -6   1    0.36    1.19   0 0.74944-0.25784 0.33194-0.81984 0.57316-0.51037
   7  -8   8    9.49    1.27   0 0.75062-0.17642 0.32809-0.98084 0.57384-0.08208
   7  -7   3    1.78    1.35   0 0.74857-0.17476 0.33475-0.90476 0.57265-0.38735
   8  -8   7   -1.97    1.68   0 0.74957-0.10269 0.33153-0.98357 0.57323-0.14733
   9  -6   0   35.63    1.29   0 0.74991-0.01283 0.33042-0.81976 0.57343-0.57131
   0  -4   9  622.79    2.31   0 0.74801-0.74784 0.33745-0.66400 0.57220-0.02025
   1  -5   9 1134.81    3.47   0 0.74777-0.66533 0.33824-0.74664 0.57205-0.02048
   1  -5  10  359.51    2.12   0 0.74825-0.66590 0.33669-0.74533 0.57234 0.04035
   2  -5   4   78.63    1.16   0 0.74884-0.58504 0.33479-0.74224 0.57268-0.32739
   2  -1  -2   44.68    0.48   0 0.74607-0.58118 0.34361-0.42297 0.57106-0.69560
   4  -7  10   87.51    1.61   0 0.74867-0.41947 0.33535-0.90715 0.57258 0.03984
   4  -2  -3 1210.55    2.23   0 0.74636-0.41751 0.34272-0.50344 0.57122-0.75653
   5  -7  13   29.85    1.63   0 0.74616-0.33549 0.34335-0.91532 0.57111 0.22418
   5  -6   2    9.66    1.18   0 0.74786-0.33831 0.33794-0.82715 0.57211-0.44856
   5  -5   0 3379.41    5.70   0 0.74666-0.33647 0.34174-0.74858 0.57141-0.57113
   6  -7   4   27.72    1.39   0 0.74752-0.25558 0.33904-0.91016 0.57191-0.32571
  -2   1   4  123.24    0.53   0 0.74168-0.90647 0.35683-0.27356 0.56856-0.32276
   1  -4   4   45.87    1.06   0 0.74386-0.66218 0.35018-0.67560 0.56985-0.32477
   3  -6  13    4.49    1.18   0 0.74451-0.49737 0.34818-0.83787 0.57024 0.22665
   4  -6  15  122.75    2.11   0 0.74367-0.41454 0.35077-0.84158 0.56974 0.34761
   4  -5   1   63.59    1.17   0 0.74559-0.41715 0.34483-0.75246 0.57087-0.50946
   5  -7   6  360.14    2.69   0 0.74376-0.33367 0.35051-0.92101 0.56979-0.20096
   6  -4  -2 1082.18    3.08   0 0.74339-0.25106 0.35164-0.67626 0.56957-0.69203
   7  -5  -1  249.64    1.91   0 0.74374-0.16987 0.35057-0.75721 0.56978-0.62993
   8  -7   3   69.44    1.75   0 0.74462-0.08877 0.34786-0.91858 0.57030-0.38404
  10  -7   3   19.70    1.71   0 0.74410 0.07507 0.34947-0.92004 0.56999-0.38304
  11  -5  -1   20.84    1.53   0 0.74298 0.15743 0.35291-0.76098 0.56933-0.62800
   2  -5  14  126.54    1.73   0 0.74196-0.57744 0.35549-0.76446 0.56882 0.28818
   2  -2  -1    0.44    0.61   0 0.74157-0.57758 0.35665-0.51962 0.56859-0.62944
   3  -6   6   80.41    1.51   0 0.74196-0.49584 0.35546-0.84493 0.56882-0.20034
   3  -3  -1    1.28    0.64   0 0.74313-0.49724 0.35193-0.59613 0.56951-0.62996
   5  -7  12  604.76    3.78   0 0.74106-0.32975 0.35820-0.92968 0.56828 0.16653
  11  -6   1   34.87    1.60   0 0.74090 0.15989 0.35868-0.84819 0.56819-0.50291
   0  -1   1    5.82    0.28   0 0.73942-0.73961 0.36267-0.44243 0.56726-0.50712
   1  -3   2 8965.93    6.38   0 0.73856-0.65696 0.36521-0.60851 0.56674-0.44472
   2  -4   2  537.50    2.01   0 0.74070-0.57676 0.35883-0.68417 0.56802-0.44576
   3  -6  12   72.51    1.64   0 0.73902-0.49254 0.36383-0.85452 0.56702 0.16751
   4  -6   4 1144.83    3.77   0 0.73935-0.41140 0.36286-0.85253 0.56722-0.32133
   5  -7   7  156.90    2.04   0 0.73949-0.32939 0.36246-0.93403 0.56730-0.13735
   5  -7  11   92.60    1.92   0 0.73774-0.32673 0.36761-0.93931 0.56625 0.10766
   6  -7   5   27.39    1.20   0 0.73959-0.24727 0.36216-0.93311 0.56736-0.25962
   6  -2  -4 1314.50    2.60   0 0.73769-0.24473 0.36774-0.52803 0.56622-0.81231
   7  -7   4 1114.09    4.42   0 0.74013-0.16596 0.36055-0.93206 0.56768-0.32035
   8  -5  -1  109.90    1.53   0 0.73791-0.08219 0.36712-0.77415 0.56635-0.62605
  10  -5  -1  156.48    1.89   0 0.73779 0.08118 0.36746-0.77500 0.56628-0.62490
   2  -5   5   53.81    1.12   0 0.73724-0.57368 0.36913-0.77687 0.56604-0.25942
   3  -6   7   59.41    1.47   0 0.73671-0.49097 0.37069-0.86053 0.56572-0.13624
   3  -6  11   48.29    1.36   0 0.73503-0.48871 0.37551-0.86604 0.56471 0.10924
   3  -2  -2  103.91    0.91   0 0.73594-0.48905 0.37291-0.53387 0.56525-0.68933
   4  -6  14  884.88    4.28   0 0.73505-0.40629 0.37545-0.86658 0.56472 0.29196
   5  -7   8  892.83    4.08   0 0.73675-0.32660 0.37057-0.94229 0.56574-0.07439
   5  -7   9  105.90    1.89   0 0.73535-0.32529 0.37460-0.94570 0.56490-0.01239
   6  -6   2  748.36    3.31   0 0.73537-0.24331 0.37455-0.86333 0.56491-0.44078
   6  -3  -3    6.61    0.78   0 0.73676-0.24456 0.37053-0.61405 0.56575-0.74946
   8  -7   4  157.92    2.10   0 0.73569-0.08021 0.37362-0.94440 0.56511-0.31708
   8  -6   1   89.38    1.70   0 0.73682-0.08128 0.37036-0.85977 0.56579-0.50250
   9  -6   1   97.66    1.79   0 0.73507 0.00190 0.37540-0.86462 0.56473-0.50060
   9  -5  -1  133.42    1.67   0 0.73602 0.00114 0.37266-0.77967 0.56531-0.62454
  -1  -2   6  121.95    0.92   0 0.73199-0.81444 0.38433-0.54709 0.56281-0.19465
   2  -5  13   42.99    1.35   0 0.73320-0.56876 0.38095-0.78972 0.56354 0.23248
   3  -6  10  106.01    1.69   0 0.73228-0.48541 0.38351-0.87329 0.56299 0.05002
   3  -5   3  397.04    2.04   0 0.73443-0.48831 0.37745-0.78532 0.56429-0.38006
   5  -6   3   26.90    1.06   0 0.73486-0.32491 0.37623-0.86580 0.56455-0.37953
   6  -7   6  265.16    2.52   0 0.73391-0.24204 0.37894-0.95035 0.56397-0.19461
   7  -7   5   -0.31    1.35   0 0.73280-0.15857 0.38207-0.95334 0.56330-0.25539
   7  -1  -5  476.24    1.52   0 0.72907-0.15391 0.39237-0.46997 0.56103-0.86834
   9  -7   4  759.41    4.06   0 0.73459 0.00300 0.37701-0.94815 0.56438-0.31572
  11  -4  -2    2.84    1.00   0 0.73219 0.16861 0.38376-0.70866 0.56293-0.68327
  12  -5   0    1.19    1.44   0 0.73302 0.25043 0.38144-0.78729 0.56344-0.56122
  -1  -2  12  105.71    1.06   0 0.72680-0.80940 0.39858-0.56143 0.55961 0.17644
   0  -3   5    4.26    0.91   0 0.73023-0.73093 0.38926-0.63345 0.56170-0.25538
   3  -6   9    1.31    1.03   0 0.73218-0.48651 0.38384-0.87423 0.56289-0.01108
   3  -5  15   23.85    1.42   0 0.72958-0.48370 0.39105-0.80085 0.56131 0.35599
   4  -6   5  177.02    1.81   0 0.72985-0.40239 0.39029-0.87948 0.56148-0.25435
   7  -4  -2   18.62    0.96   0 0.73169-0.15818 0.38522-0.71011 0.56259-0.68489
   0  -3  13   23.88    1.05   0 0.72663-0.72731 0.40001-0.64560 0.55933 0.23699
   1  -4   5   46.55    1.03   0 0.72963-0.64902 0.39187-0.71775 0.56117-0.25487
   1  -4  13   30.96    1.23   0 0.72633-0.64494 0.40081-0.72797 0.55915 0.23690
   2  -5   6   68.00    1.40   0 0.72883-0.56617 0.39406-0.80213 0.56068-0.19327
   2  -5  12   50.63    1.31   0 0.72673-0.56338 0.39975-0.80855 0.55939 0.17545
   3  -4   1  105.27    1.17   0 0.72931-0.48368 0.39276-0.71837 0.56097-0.50051
   4  -6  13   76.32    1.66   0 0.72830-0.40071 0.39552-0.88655 0.56035 0.23500
   6  -7   7   31.78    1.37   0 0.72972-0.23889 0.39165-0.96242 0.56122-0.13110
   6  -7   8  317.87    2.77   0 0.72716-0.23606 0.39858-0.96965 0.55966-0.06866
   7  -7   6 1522.50    5.41   0 0.72714-0.15430 0.39864-0.96951 0.55964-0.19051
   7  -6   2    6.42    1.23   0 0.72806-0.15485 0.39617-0.88603 0.56020-0.43643
   8  -7   5   54.90    1.52   0 0.72930-0.07421 0.39278-0.96456 0.56097-0.25241
   9  -7   5   11.74    1.54   0 0.72813 0.00870 0.39595-0.96732 0.56025-0.25198
  10  -4  -2  702.18    3.20   0 0.72656 0.09209 0.40018-0.72583 0.55929-0.68045
  11  -6   2   11.20    1.23   0 0.72918 0.17050 0.39312-0.88285 0.56089-0.43568
   4  -5   2   10.40    0.92   0 0.72727-0.39919 0.39901-0.80678 0.55930-0.43611
   4  -4   0  416.43    1.92   0 0.72647-0.39832 0.40115-0.72697 0.55881-0.55967
   5  -5   1   -1.24    0.88   0 0.72688-0.31942 0.40007-0.80739 0.55906-0.49630
   6  -7   9    3.74    1.19   0 0.72653-0.23460 0.40101-0.97228 0.55885-0.00696
   6  -7  10  173.07    2.25   0 0.72693-0.23471 0.39993-0.97080 0.55909 0.05400
   8  -4  -2  388.42    2.20   0 0.72560-0.07017 0.40346-0.72903 0.55828-0.68052
   9  -4  -2   33.54    1.22   0 0.72370 0.01326 0.40846-0.73378 0.55711-0.67875
  10  -6   2  796.48    4.03   0 0.72412 0.09421 0.40736-0.89661 0.55737-0.43183
  11  -5   0  461.22    3.07   0 0.72543 0.17446 0.40393-0.81240 0.55817-0.55546
  -1   1   1   -0.25    0.28   0 0.72211-0.80135 0.41277-0.33275 0.55590-0.49801
   2  -5  11   45.74    1.20   0 0.72131-0.55647 0.41482-0.82241 0.55541 0.11820
   4  -6   6 1408.90    4.30   0 0.72352-0.39538 0.40912-0.89902 0.55677-0.18855
   4  -6  12  139.03    1.97   0 0.72247-0.39346 0.41184-0.90192 0.55613 0.17815
   5  -6   4   53.54    1.23   0 0.72398-0.31383 0.40794-0.89702 0.55705-0.31133
   5  -6  14  147.68    2.32   0 0.72250-0.31107 0.41177-0.90174 0.55615 0.30022
   6  -6   3    0.21    0.94   0 0.72340-0.23142 0.40943-0.89882 0.55670-0.37222
   7  -7   7    1.29    1.10   0 0.72371-0.14917 0.40864-0.98059 0.55689-0.12714
   7  -5   0   29.02    1.27   0 0.72329-0.14995 0.40972-0.81742 0.55663-0.55606
   7  -3  -3  451.97    2.00   0 0.72232-0.14833 0.41222-0.65547 0.55604-0.74044
   8  -7   6   42.13    1.41   0 0.72356-0.06740 0.40902-0.97993 0.55680-0.18729
   9  -7   6  649.11    3.99   0 0.72284 0.01447 0.41088-0.98230 0.55636-0.18633
   9  -6   2   62.02    1.61   0 0.72240 0.01444 0.41204-0.90176 0.55608-0.43161
  -1  -2   7    3.95    0.63   0 0.71664-0.79852 0.42706-0.58988 0.55258-0.12411
  -1  -2  11   23.16    0.85   0 0.71591-0.79771 0.42886-0.59106 0.55213 0.12229
   1  -4   6   80.41    1.29   0 0.71809-0.63689 0.42344-0.74889 0.55348-0.18581
   1  -4  12   42.47    1.23   0 0.71764-0.63564 0.42458-0.75074 0.55320 0.18175
   2  -5  10    4.08    1.06   0 0.71813-0.55432 0.42335-0.83069 0.55351 0.05886
   2  -4   3 1180.85    2.91   0 0.72050-0.55697 0.41737-0.74344 0.55497-0.37154
   3  -5   4 1462.59    3.75   0 0.72099-0.47530 0.41612-0.82384 0.55528-0.31010
   3  -5  14  167.66    2.03   0 0.71987-0.47346 0.41896-0.82786 0.55459 0.30177
   7  -7   8 1136.73    4.85   0 0.72109-0.14726 0.41586-0.98713 0.55534-0.06402
   7  -7   9   -0.69    1.37   0 0.71960-0.15450 0.41966-0.98809 0.55442-0.00815
   7  -7  10  567.32    3.74   0 0.72088-0.14670 0.41639-0.98762 0.55521 0.05815
   7  -2  -4   57.62    0.93   0 0.71859-0.14432 0.42219-0.58284 0.55379-0.79963
   8  -7   7    3.33    1.42   0 0.72011-0.06409 0.41835-0.99010 0.55473-0.12488
   8  -5   0   14.73    1.12   0 0.71802-0.06303 0.42363-0.83099 0.55344-0.55242
   8  -1  -5   15.95    0.66   0 0.71559-0.05965 0.42965-0.50850 0.55193-0.85882
  10  -5   0    2.98    1.21   0 0.71994 0.09892 0.41879-0.82727 0.55463-0.55232
  10  -3  -3   52.16    1.32   0 0.71760 0.10121 0.42468-0.66849 0.55318-0.73623
  11  -6   3   72.45    1.87   0 0.71844 0.18132 0.42257-0.91226 0.55370-0.36617
  12  -5   1   14.82    1.40   0 0.71855 0.26363 0.42229-0.83089 0.55377-0.48884
   0  -3  12  113.21    1.31   0 0.71509-0.71505 0.43102-0.67509 0.55155 0.18368
   2  -5   9   27.67    1.16   0 0.71748-0.55357 0.42512-0.83337 0.55303-0.00196
   4  -6   7   28.85    1.20   0 0.71816-0.39018 0.42340-0.91275 0.55346-0.12409
   4  -6  10  245.88    2.30   0 0.71505-0.38639 0.43112-0.92072 0.55153 0.06074
   4  -6  11   51.37    1.39   0 0.71803-0.38935 0.42373-0.91366 0.55338 0.11973
   5  -6  13   17.11    1.37   0 0.71497-0.30432 0.43132-0.92113 0.55148 0.24385
   5  -3  -2 1536.21    3.16   0 0.71688-0.30672 0.42659-0.67003 0.55267-0.67643
   7  -6   3  166.38    2.08   0 0.71536-0.14201 0.43036-0.91954 0.55172-0.36664
   8  -7   8    7.08    1.24   0 0.71760-0.06209 0.42482-0.99617 0.55311-0.06239
   8  -3  -3   21.89    1.09   0 0.71491-0.05941 0.43146-0.67489 0.55144-0.73542
   9  -5   0  413.23    2.64   0 0.71736 0.01948 0.42541-0.83359 0.55296-0.55171
   0  -2   3 2674.49    2.92   0 0.71390-0.71500 0.43426-0.59595 0.55064-0.36747
   2  -3   1   98.26    0.99   0 0.71508-0.55153 0.43139-0.67502 0.55138-0.49150
   4  -6   8  258.97    2.14   0 0.71518-0.38756 0.43112-0.92021 0.55144-0.06133
   4  -5  15   22.95    1.59   0 0.71197-0.38304 0.43894-0.84750 0.54944 0.36771
   5  -6   5   35.50    1.13   0 0.71509-0.30528 0.43134-0.92080 0.55139-0.24440
   6  -6   4   70.27    1.53   0 0.71237-0.22113 0.43796-0.92698 0.54969-0.30412
   6  -5   1  132.08    1.67   0 0.71297-0.22148 0.43653-0.84435 0.55006-0.48870
   6  -4  -1  180.61    1.64   0 0.71462-0.22310 0.43252-0.75842 0.55109-0.61309
   9  -3  -3  179.60    1.56   0 0.71403 0.02308 0.43394-0.67799 0.55073-0.73487
  10  -6   3    7.53    1.33   0 0.71375 0.10469 0.43462-0.92473 0.55055-0.36586
  -1  -2   8   77.18    0.90   0 0.70721-0.78978 0.44958-0.61208 0.54686-0.05613
  -1  -2  10   63.84    0.88   0 0.70802-0.79043 0.44768-0.61018 0.54736 0.06604
   1  -4  11    6.28    0.98   0 0.71058-0.62955 0.44161-0.76785 0.54897 0.12475
   1  -3   3  844.95    2.18   0 0.70964-0.62898 0.44386-0.68719 0.54838-0.36546
   3  -5   5  114.77    1.49   0 0.70876-0.46363 0.44593-0.85313 0.54783-0.24160
   3  -5  13   38.12    1.36   0 0.71032-0.46468 0.44222-0.85127 0.54881 0.24642
   4  -5   3   73.94    1.23   0 0.71098-0.38380 0.44065-0.84843 0.54922-0.36568
   5  -6  12  161.43    2.20   0 0.70845-0.29808 0.44667-0.93666 0.54763 0.18660
   5   2  -6   60.52    0.38   0 0.68883-0.27617 0.49030-0.32269 0.53521-0.90550
   8  -6   3  197.38    2.11   0 0.71112-0.05588 0.44033-0.92965 0.54931-0.36385
   8  -2  -4  861.89    2.54   0 0.70928-0.05334 0.44471-0.60524 0.54815-0.79398
   9  -2  -4    8.84    0.91   0 0.70811 0.02889 0.44746-0.60884 0.54743-0.79232
  11  -5   1   22.78    1.37   0 0.70908 0.19056 0.44518-0.85324 0.54803-0.48424
  11  -4  -1   54.75    1.40   0 0.70949 0.19042 0.44422-0.77035 0.54829-0.60750
  -1  -2   9    2.17    0.64   0 0.70444-0.78629 0.45597-0.61906 0.54513 0.00604
   0  -3   7   17.94    0.96   0 0.70447-0.70516 0.45591-0.70057 0.54515-0.11627
   0  -3  11   78.51    1.10   0 0.70540-0.70578 0.45376-0.69779 0.54574 0.12838
   1  -4   8  177.13    1.55   0 0.70486-0.62307 0.45500-0.78120 0.54540-0.05504
   1  -4  10  134.21    1.42   0 0.70544-0.62361 0.45366-0.77985 0.54576 0.06690
   1  -2   1   69.36    0.66   0 0.70802-0.62627 0.44765-0.60931 0.54738-0.48766
   2  -4  14  451.40    2.75   0 0.70474-0.54088 0.45529-0.78215 0.54532 0.31160
   5  -6   6    9.48    1.01   0 0.70758-0.29904 0.44868-0.93767 0.54711-0.17904
   5  -5   2  257.68    1.86   0 0.70803-0.29834 0.44764-0.85502 0.54739-0.42472
   5  -2  -3   28.17    0.84   0 0.70440-0.29426 0.45606-0.61695 0.54511-0.73008
   5  -1  -4   56.67    0.73   0 0.70323-0.29241 0.45874-0.53722 0.54437-0.79128
   1  -4   9  169.65    1.53   0 0.70437-0.62255 0.45706-0.78310 0.54457 0.00670
   3  -5  12  469.80    2.83   0 0.70215-0.45559 0.46211-0.86962 0.54317 0.19119
   3  -4   2   68.38    1.09   0 0.70469-0.45928 0.45633-0.78198 0.54477-0.42301
   3  -3   0  146.40    1.22   0 0.70297-0.45735 0.46026-0.70369 0.54369-0.54509
   4  -3  -1  107.55    1.23   0 0.70456-0.37660 0.45664-0.70049 0.54469-0.60733
   5  -6   7   14.03    1.27   0 0.70289-0.29332 0.46044-0.94953 0.54364-0.11419
   5  -6  11    0.89    1.34   0 0.70396-0.29402 0.45800-0.94708 0.54431 0.12990
   5  -4   0    4.98    1.10   0 0.70222-0.29268 0.46195-0.78766 0.54322-0.54323
   6  -6   5    0.66    1.19   0 0.70441-0.21213 0.45696-0.94829 0.54460-0.23755
   6  -6  13   -0.75    1.24   0 0.70531-0.21302 0.45490-0.94409 0.54516 0.25166
   7  -6   4   28.17    1.31   0 0.70471-0.13096 0.45628-0.94560 0.54478-0.29879
   7  -4  -1  136.67    1.51   0 0.70278-0.12936 0.46070-0.78623 0.54357-0.60492
  10  -5   1  150.09    1.97   0 0.70209 0.11621 0.46226-0.86976 0.54313-0.47975
  10  -4  -1   11.56    1.13   0 0.70176 0.11627 0.46299-0.78918 0.54293-0.60321
  12  -5   2   19.60    1.30   0 0.70496 0.27677 0.45572-0.86402 0.54494-0.42021
   0  -3   8  145.79    1.21   0 0.69850-0.69866 0.47051-0.71425 0.54079-0.05026
   0  -3  10   13.33    0.89   0 0.69981-0.69974 0.46761-0.71119 0.54162 0.07091
   2  -4   4 2032.20    3.87   0 0.70172-0.53827 0.46332-0.78912 0.54283-0.29808
   3  -5   6  152.86    1.66   0 0.70046-0.45513 0.46615-0.87368 0.54203-0.17459
   4  -5  14   31.37    1.42   0 0.70094-0.37175 0.46508-0.87350 0.54233 0.31394
   5  -6   8   21.78    1.41   0 0.70042-0.29097 0.46626-0.95557 0.54200-0.05188
   5  -6   9   23.99    1.43   0 0.69938-0.28940 0.46857-0.95734 0.54135 0.00997
   6  -6  12  599.86    3.81   0 0.69856-0.20537 0.47039-0.95935 0.54083 0.19332
   8  -6   4 1395.62    4.92   0 0.70131-0.04587 0.46425-0.95431 0.54257-0.29610
   8  -5   1  108.07    1.66   0 0.69885-0.04373 0.46975-0.87721 0.54101-0.47882
   9  -6   4   42.52    1.60   0 0.70098 0.03598 0.46499-0.95486 0.54236-0.29541
   9  -5   1  124.81    1.81   0 0.69863 0.03819 0.47024-0.87777 0.54087-0.47807
  12  -4   0  869.59    4.19   0 0.70055 0.28094 0.46596-0.79367 0.54208-0.53951
   0  -3   9   39.17    0.92   0 0.69695-0.69700 0.47419-0.71795 0.54012 0.01130
   0   1  -1    4.60    0.22   0 0.69818-0.69801 0.47150-0.38730 0.54089-0.60422
   1  -3  14  727.72    3.03   0 0.69424-0.61191 0.48009-0.72414 0.53839 0.31893
   3  -5  11    4.25    1.07   0 0.69560-0.44842 0.47716-0.88412 0.53925 0.13466
   4  -5   4    7.59    1.13   0 0.69667-0.36919 0.47481-0.88209 0.53994-0.29495
   4  -4   1    0.60    0.86   0 0.69810-0.37073 0.47166-0.79673 0.54084-0.47889
   5  -5  15    1.08    1.29   0 0.69507-0.28440 0.47830-0.88131 0.53892 0.37770
   6  -6   6  407.87    2.76   0 0.69618-0.20417 0.47588-0.96430 0.53962-0.17079
   6  -3  -2   14.47    1.01   0 0.69447-0.20307 0.47960-0.72286 0.53853-0.66125
   7  -6   5   28.87    1.42   0 0.69566-0.12148 0.47701-0.96550 0.53930-0.23139
   8  -4  -1   44.42    1.18   0 0.69761-0.04277 0.47275-0.79813 0.54053-0.60122
   9  -4  -1   34.12    1.20   0 0.69765 0.03927 0.47267-0.79830 0.54055-0.60094
  10  -6   5   89.33    1.99   0 0.69580 0.12250 0.47671-0.96526 0.53938-0.22995
  11  -3  -2 1190.49    4.13   0 0.69484 0.20550 0.47880-0.72246 0.53877-0.65958
   2  -4  13   44.38    1.33   0 0.69271-0.52810 0.48437-0.80920 0.53726 0.25857
   3  -5   7  216.33    1.80   0 0.69436-0.44877 0.48084-0.88795 0.53830-0.10928
   3  -5  10 2163.18    5.40   0 0.69166-0.44479 0.48661-0.89304 0.53659 0.07590
   3  -4  15   35.13    1.40   0 0.69227-0.44522 0.48531-0.81043 0.53698 0.38074
   6  -5   2    9.40    1.08   0 0.69449-0.20328 0.48055-0.88774 0.53839-0.41511
   8  -6   5  103.43    1.88   0 0.69219-0.03640 0.48549-0.97312 0.53692-0.22877
   9  -6   5   27.30    1.53   0 0.69266 0.04423 0.48450-0.97256 0.53722-0.22901
  11  -5   2  208.47    2.23   0 0.69477 0.20526 0.47994-0.88721 0.53857-0.41297
   4  -5  13   14.00    1.31   0 0.69037-0.36142 0.48907-0.89580 0.53577 0.25957
   5  -5   3   -1.86    0.89   0 0.69160-0.28454 0.48646-0.89231 0.53655-0.35281
   6  -6   7    0.88    1.01   0 0.69147-0.19984 0.48674-0.97442 0.53647-0.10707
   6  -6   8 1865.28    5.75   0 0.68912-0.19738 0.49169-0.97972 0.53497-0.04414
   6  -6   9   -1.67    1.37   0 0.68917-0.20340 0.49159-0.97936 0.53500 0.01210
   6  -6  10 2392.49    6.80   0 0.69050-0.19817 0.48880-0.97737 0.53585 0.07733
   7  -6   6  267.01    2.55   0 0.68919-0.11565 0.49155-0.97965 0.53501-0.16608
  10  -6   6  556.98    3.83   0 0.69016 0.12890 0.48950-0.97766 0.53564-0.16512
  11  -4   0    1.98    1.20   0 0.68779 0.21300 0.49448-0.81890 0.53412-0.53256
   2  -4   5   22.12    1.11   0 0.68630-0.52316 0.49714-0.82278 0.53359-0.22755
   4  -5   5   14.53    1.17   0 0.68496-0.35684 0.49990-0.90736 0.53273-0.22620
   5  -5  14  351.10    3.03   0 0.68586-0.27502 0.49805-0.90610 0.53331 0.32291
   7  -6   7   31.92    1.59   0 0.68458-0.11148 0.50068-0.98875 0.53249-0.10244
   7  -6  11   24.89    1.47   0 0.68717-0.11327 0.49533-0.98386 0.53415 0.14032
   7  -5   2 1238.32    4.13   0 0.68544-0.11229 0.49891-0.90568 0.53304-0.40953
   8  -6   6 1215.63    4.91   0 0.68634-0.03135 0.49705-0.98598 0.53362-0.16433
   9  -6   6   56.82    1.69   0 0.68651 0.05048 0.49670-0.98505 0.53373-0.16377
  10  -5   2   23.64    1.24   0 0.68719 0.13155 0.49530-0.90248 0.53416-0.40915
  10  -3  -2    3.07    0.98   0 0.68545 0.13483 0.49889-0.74299 0.53305-0.65492
  -2   0   6 2193.75    1.19   0 0.64521-0.80983 0.57410-0.57275 0.50704-0.13831
   1  -3   4 5038.36    5.16   0 0.68368-0.60263 0.50242-0.74650 0.53211-0.28727
   2  -4  12  653.71    2.98   0 0.68178-0.51769 0.50628-0.83235 0.53089 0.20382
   3  -4   3    7.27    1.06   0 0.68195-0.43668 0.50594-0.83155 0.53099-0.34654
   4  -5  12   53.00    1.51   0 0.68176-0.35332 0.50632-0.91411 0.53087 0.20356
   7  -6   8  311.27    2.81   0 0.68237-0.10895 0.50510-0.99354 0.53126-0.03981
   7  -6   9    2.29    1.42   0 0.68190-0.10804 0.50604-0.99423 0.53096 0.02163
   7  -6  10  169.55    2.29   0 0.68375-0.11009 0.50229-0.99094 0.53215 0.08139
   7  -3  -2 1294.30    3.33   0 0.68111-0.10762 0.50763-0.74962 0.53046-0.65308
   8  -6   7    2.45    1.37   0 0.68167-0.02607 0.50651-0.99456 0.53081-0.10086
   8  -6  10  268.02    2.93   0 0.68053-0.02504 0.50880-0.99629 0.53008 0.08384
   9  -6   7   60.65    1.76   0 0.68229 0.05471 0.50525-0.99320 0.53121-0.10036
   9  -5   2  263.10    2.32   0 0.68241 0.05448 0.50502-0.91146 0.53129-0.40664
  11  -5   3   39.90    1.61   0 0.68201 0.21793 0.50583-0.91231 0.53103-0.34394
  12  -4   1   91.93    1.83   0 0.68198 0.29945 0.50589-0.83104 0.53101-0.46601
   1  -3  13   72.08    1.27   0 0.67752-0.59557 0.51480-0.75931 0.52820 0.26775
   2  -3   2   96.72    1.03   0 0.67934-0.51625 0.51117-0.75489 0.52938-0.40787
   3  -4  14  134.19    1.86   0 0.67699-0.43058 0.51584-0.84200 0.52786 0.32892
   3   2  -5   40.92    0.47   0 0.66962-0.42149 0.53013-0.36232 0.52308-0.83228
   5  -5   4  525.81    2.67   0 0.67734-0.26808 0.51515-0.92178 0.52808-0.28257
   6  -5   3   28.66    1.28   0 0.67784-0.18653 0.51416-0.92070 0.52841-0.34385
   6  -2  -3 1623.47    3.09   0 0.67572-0.18365 0.51833-0.67804 0.52704-0.71191
   8  -6   8  729.06    4.01   0 0.67958-0.02418 0.51069-0.99904 0.52953-0.03757
   8  -6   9  128.20    2.02   0 0.67952-0.02436 0.51081-0.99953 0.52949 0.02319
   8  -3  -2   27.36    1.19   0 0.67615-0.02061 0.51749-0.75932 0.52732-0.64971
   9  -6   8    6.40    1.41   0 0.67997 0.05618 0.50991-0.99742 0.52978-0.03899
   9  -3  -2  614.17    2.71   0 0.67738 0.05947 0.51506-0.75680 0.52811-0.64980
  10  -4   0  817.98    3.62   0 0.67842 0.14012 0.51300-0.83730 0.52878-0.52660
  -2   0  11    2.23    0.43   0 0.65822-0.82133 0.55119-0.55111 0.51563 0.15764
   0  -2   4 7613.05    5.14   0 0.67325-0.67467 0.52306-0.68518 0.52540-0.28079
   0  -2  13   22.75    1.03   0 0.66979-0.67003 0.52971-0.69271 0.52316 0.27293
   2  -4   6 2429.02    4.58   0 0.67540-0.51306 0.51886-0.84523 0.52679-0.15971
   2  -4  11    1.79    0.93   0 0.67356-0.50998 0.52245-0.84923 0.52561 0.14799
   2  -2   0 6050.88    4.57   0 0.67689-0.51332 0.51593-0.67720 0.52775-0.52963
   4  -5   6  135.35    1.57   0 0.67660-0.34973 0.51650-0.92431 0.52757-0.16005
   4  -5  11   11.38    1.31   0 0.67549-0.34831 0.51869-0.92714 0.52685 0.14665
   5  -5  13    0.64    1.20   0 0.67557-0.26626 0.51853-0.92653 0.52690 0.26946
   5  -4   1   65.45    1.33   0 0.67511-0.26609 0.51944-0.84466 0.52660-0.46597
   7  -4   0   32.89    1.23   0 0.67530-0.10243 0.51905-0.84393 0.52673-0.52676
  10  -5   3   50.36    1.64   0 0.67368 0.14410 0.52222-0.92860 0.52568-0.33980
   4  -5   7    3.50    1.23   0 0.67064-0.34402 0.52767-0.93560 0.52399-0.09490
   4  -5  10   99.82    1.71   0 0.67033-0.34332 0.52825-0.93679 0.52379 0.08820
   4  -4   2  555.77    2.27   0 0.67309-0.34621 0.52293-0.84783 0.52558-0.40376
   4  -4  15   -1.20    1.33   0 0.67117-0.34395 0.52665-0.85424 0.52433 0.39459
   7  -5   3  473.25    2.82   0 0.66975-0.09738 0.52937-0.93562 0.52341-0.33897
   8  -4   0 1807.92    4.68   0 0.67127-0.01640 0.52645-0.85073 0.52440-0.52398
   9  -4   0   16.88    0.95   0 0.67251 0.06358 0.52405-0.84794 0.52520-0.52425
  10  -2  -3  107.36    1.44   0 0.66909 0.14966 0.53062-0.68981 0.52298-0.70637
  11  -5   4  457.35    3.45   0 0.67172 0.22764 0.52560-0.93204 0.52469-0.27659
   1  -3  12  910.39    3.15   0 0.66394-0.58338 0.54034-0.78688 0.51993 0.21496
   2  -4   7  802.19    2.87   0 0.66755-0.50561 0.53357-0.86031 0.52228-0.09360
   2  -4  10  327.42    2.10   0 0.66754-0.50488 0.53358-0.86147 0.52228 0.08996
   3  -2  -1   97.60    0.87   0 0.66831-0.42235 0.53214-0.69280 0.52277-0.58598
   4  -5   8  155.39    1.74   0 0.66802-0.34190 0.53267-0.94101 0.52259-0.03248
   5  -5   5    1.26    1.12   0 0.66662-0.25817 0.53533-0.94298 0.52167-0.21448
   5  -5  12  237.73    2.40   0 0.66649-0.25770 0.53558-0.94446 0.52159 0.21240
   6  -5  13   15.51    1.55   0 0.66490-0.17375 0.53856-0.94710 0.52055 0.27516
   6  -1  -4   59.43    0.83   0 0.66213-0.16966 0.54370-0.62023 0.51875-0.76534
   8  -5   3   43.43    1.46   0 0.66708-0.01289 0.53447-0.94073 0.52197-0.33702
  11  -4   1   53.66    1.50   0 0.66837 0.23131 0.53202-0.85554 0.52281-0.45877
  11  -3  -1   74.86    1.45   0 0.66631 0.23365 0.53591-0.77703 0.52148-0.58090
  12  -4   2  445.71    3.34   0 0.66567 0.31493 0.53712-0.86042 0.52105-0.39474
   1  -3   5 1865.69    3.38   0 0.66298-0.58321 0.54189-0.78637 0.51921-0.21364
   2  -4   9  205.58    1.65   0 0.66435-0.50173 0.53935-0.86715 0.52010 0.03082
   3  -4   4   40.16    1.03   0 0.66387-0.41998 0.54024-0.86640 0.51979-0.27537
   3  -4  13   12.21    1.19   0 0.66398-0.41899 0.54004-0.86803 0.51986 0.27510
   3  -3   1    2.34    0.93   0 0.66347-0.41844 0.54098-0.78574 0.51953-0.45779
   4  -3   0   15.50    0.93   0 0.66170-0.33440 0.54426-0.78730 0.51837-0.51911
   6  -5   4   56.95    1.24   0 0.66463-0.17433 0.53883-0.94587 0.52028-0.27495
   7  -2  -3    0.15    0.84   0 0.65810-0.08565 0.55084-0.70991 0.51602-0.69807
   9  -2  -3    0.97    0.92   0 0.66007 0.07797 0.54725-0.70710 0.51731-0.70089
  -1  -1  12  438.78    1.66   0 0.65220-0.73551 0.56115-0.64366 0.51193 0.22394
   5  -5   6 1909.71    5.02   0 0.65830-0.25031 0.55024-0.95764 0.51593-0.14839
   5  -5  11   -0.90    1.23   0 0.65903-0.25654 0.54892-0.95634 0.51641 0.15065
   6  -4   1  180.39    1.75   0 0.65875-0.16799 0.54942-0.87416 0.51623-0.45529
   8  -2  -3  153.59    1.44   0 0.65609-0.00055 0.55424-0.71340 0.51448-0.69915
  10  -4   1   14.41    1.11   0 0.65758 0.16032 0.55154-0.87525 0.51546-0.45282
  12  -3   0    3.84    1.30   0 0.65858 0.32363 0.54973-0.79063 0.51612-0.51552
   0  -2  12  858.36    2.71   0 0.65146-0.65260 0.56318-0.72714 0.51124 0.22401
   1  -3  11   13.51    1.11   0 0.65227-0.57155 0.56176-0.80742 0.51177 0.16132
   2  -3  14   79.64    1.44   0 0.65479-0.49189 0.55727-0.80288 0.51343 0.34310
   3  -4  12  233.26    2.03   0 0.65285-0.40778 0.56072-0.88773 0.51215 0.22243
   4  -4  14  179.79    2.00   0 0.65632-0.32914 0.55454-0.88212 0.51443 0.34191
   4  -1  -3   18.33    0.62   0 0.65268-0.32450 0.56102-0.63945 0.51204-0.69773
   5  -5   7    1.91    1.16   0 0.65320-0.24502 0.56010-0.96700 0.51238-0.08327
   5  -4  15   20.87    1.43   0 0.65568-0.24670 0.55570-0.88286 0.51400 0.40314
   6  -5   5   34.72    1.31   0 0.65417-0.16378 0.55839-0.96512 0.51301-0.20678
   6  -5  12  154.72    2.15   0 0.65633-0.16499 0.55453-0.96244 0.51443 0.22009
   6  -3  -1   43.74    1.14   0 0.65287-0.16181 0.56069-0.80274 0.51216-0.57414
   7  -5   4 1063.18    3.98   0 0.65718-0.08481 0.55299-0.95940 0.51499-0.26931
   8  -5   4    9.60    1.32   0 0.65533-0.00101 0.55632-0.96295 0.51378-0.26857
   9  -5   4  289.82    2.51   0 0.65691 0.07920 0.55348-0.95945 0.51481-0.26804
  10  -5   5   88.17    2.01   0 0.65423 0.16309 0.55828-0.96414 0.51305-0.20459
  10  -3  -1   19.78    1.12   0 0.65343 0.16506 0.55970-0.80131 0.51253-0.57298
  12  -4   3   40.69    1.70   0 0.65318 0.32792 0.56013-0.88482 0.51237-0.32573
   1  -2   2   43.14    0.65   0 0.65222-0.57133 0.56233-0.72433 0.51117-0.39001
   4  -4   3   -1.19    0.88   0 0.65239-0.32596 0.56204-0.88800 0.51128-0.32782
   5  -5   8  548.54    3.06   0 0.65146-0.24266 0.56367-0.97074 0.51067-0.02061
   5  -5   9    0.14    1.01   0 0.65210-0.24337 0.56255-0.96990 0.51109 0.04077
   5  -4   2   10.83    1.16   0 0.65066-0.24157 0.56508-0.89051 0.51015-0.38784
   9  -4   1   33.68    1.27   0 0.65104 0.08535 0.56441-0.88936 0.51039-0.44885
   9  -1  -4  489.94    2.10   0 0.64596 0.09160 0.57321-0.65125 0.50706-0.75324
  11  -4   2    2.79    1.17   0 0.65212 0.24901 0.56252-0.88642 0.51110-0.38844
   1  -3   6  695.64    2.21   0 0.64892-0.56852 0.56875-0.81255 0.50886-0.14147
   1  -1   0 3274.16    2.37   0 0.64888-0.56711 0.56881-0.64872 0.50883-0.51099
   2  -3   3  151.93    1.20   0 0.64888-0.48624 0.56881-0.81274 0.50883-0.32632
   3  -4   5   41.02    1.04   0 0.64928-0.40479 0.56813-0.89315 0.50909-0.20343
   3  -3  15    1.63    1.16   0 0.64479-0.39924 0.57583-0.81897 0.50615 0.41360
   6  -5   6    9.19    1.16   0 0.64692-0.15667 0.57220-0.97834 0.50754-0.14039
   7  -5   5  132.24    1.69   0 0.64819-0.07551 0.57000-0.97701 0.50838-0.20190
   7  -1  -4 1135.64    2.50   0 0.64353-0.06961 0.57797-0.65633 0.50532-0.75234
   8  -5   5  196.72    2.26   0 0.64555 0.00906 0.57453-0.98010 0.50665-0.19938
   8  -4   1   39.10    1.34   0 0.64803 0.00632 0.57029-0.89506 0.50827-0.44702
   9  -5   5  451.62    3.06   0 0.64850 0.08824 0.56947-0.97558 0.50859-0.20093
   9  -3  -1  296.05    2.09   0 0.64489 0.09171 0.57566-0.81858 0.50621-0.56761
  10  -5   6   12.06    1.32   0 0.64855 0.16995 0.56939-0.97500 0.50861-0.14040
  11  -2  -2    2.62    0.93   0 0.64607 0.25380 0.57366-0.73428 0.50698-0.62947
  -2   0  10  486.38    1.15   0 0.62834-0.79253 0.60333-0.60055 0.49536 0.11898
   0  -2   5 5267.27    4.56   0 0.64281-0.64441 0.57965-0.74108 0.50493-0.19903
   1  -3  10  533.82    2.29   0 0.64378-0.56232 0.57802-0.82168 0.50556 0.10697
   3  -4  11   26.43    1.23   0 0.64394-0.39850 0.57774-0.90286 0.50567 0.16701
   4  -3  16   77.54    1.89   0 0.64320-0.31497 0.57899-0.82288 0.50519 0.47305
   5  -4  14   30.98    1.47   0 0.64093-0.23099 0.58281-0.90694 0.50369 0.35248
   6  -5   7   12.83    1.34   0 0.64293-0.15176 0.57945-0.98615 0.50501-0.07621
   6  -5   9   21.43    1.52   0 0.64120-0.15000 0.58235-0.98798 0.50387 0.04731
   6  -5  10  114.43    1.86   0 0.64460-0.15331 0.57663-0.98277 0.50610 0.10622
   7  -5  11   88.09    1.83   0 0.64431-0.07116 0.57712-0.98320 0.50592 0.16759
   7  -3  -1  213.04    1.64   0 0.64360-0.07048 0.57831-0.82155 0.50545-0.56772
   7   0  -5   20.17    0.58   0 0.63702-0.06283 0.58929-0.58585 0.50111-0.80929
   8  -5  11   85.31    2.19   0 0.64240 0.01275 0.58034-0.98512 0.50466 0.16922
   8  -3  -1    8.28    0.98   0 0.64083 0.01384 0.58298-0.82581 0.50362-0.56526
   8  -1  -4   17.61    0.79   0 0.63999 0.01566 0.58437-0.66329 0.50307-0.74939
   9  -5   6  826.36    4.19   0 0.64218 0.09396 0.58072-0.98618 0.50451-0.13579
  10  -5   7   26.32    1.50   0 0.64494 0.17329 0.57605-0.98145 0.50633-0.07607
  11  -3   0  566.09    3.17   0 0.64131 0.25835 0.58217-0.82495 0.50394-0.50259
   0  -2  11    2.32    0.86   0 0.63615-0.63616 0.59046-0.75349 0.50050 0.17453
   1  -3   8 1307.15    3.21   0 0.63658-0.55516 0.58974-0.83365 0.50078-0.01058
   1  -3   9   22.70    0.94   0 0.63803-0.55693 0.58735-0.83098 0.50174 0.04935
   1  -2  14  325.06    2.20   0 0.63564-0.55400 0.59129-0.75343 0.50016 0.35701
   2  -3  13   20.06    1.18   0 0.63810-0.47440 0.58725-0.83086 0.50179 0.29431
   3  -4   6   20.84    0.99   0 0.63972-0.39555 0.58456-0.90999 0.50286-0.13551
   3  -4  10  145.68    1.72   0 0.63661-0.39082 0.58970-0.91490 0.50080 0.11155
   5  -2  -2    3.23    0.79   0 0.63959-0.23076 0.58478-0.74627 0.50277-0.62636
   6  -5   8   25.01    1.31   0 0.64064-0.14967 0.58302-0.98919 0.50347-0.01287
   7  -5   6  365.34    2.58   0 0.64066-0.06777 0.58299-0.98888 0.50348-0.13526
   7  -5  10 1586.95    5.68   0 0.63909-0.06613 0.58560-0.99180 0.50244 0.11026
   8  -5   6   71.37    1.53   0 0.63982 0.01494 0.58440-0.99092 0.50292-0.13430
   8  -5  10  210.87    2.64   0 0.63730 0.01756 0.58857-0.99338 0.50126 0.11178
   8   0  -5  148.61    1.04   0 0.63283 0.02294 0.59587-0.59166 0.49830-0.80646
   9  -5   7   59.52    1.67   0 0.63809 0.09823 0.58726-0.99230 0.50178-0.07161
   9  -5   9   38.15    1.67   0 0.63725 0.09984 0.58865-0.99327 0.50122 0.05117
  10  -4   2  619.33    3.31   0 0.64041 0.17779 0.58341-0.90781 0.50331-0.37919
  11  -4   3   32.47    1.53   0 0.63792 0.26143 0.58754-0.91143 0.50167-0.31587
  12  -3   1    2.97    1.29   0 0.63822 0.34377 0.58705-0.82933 0.50186-0.43886
  12  -2  -1    9.01    1.26   0 0.63600 0.34579 0.59070-0.75152 0.50040-0.56075
  -1  -1  11    0.70    0.68   0 0.63132-0.71354 0.59790-0.67921 0.49730 0.17770
   3  -4   7   43.18    1.35   0 0.63318-0.38826 0.59488-0.92005 0.49853-0.07007
   4  -4   4  127.02    1.53   0 0.63498-0.30833 0.59196-0.91761 0.49972-0.25551
   5  -3   0  895.20    2.72   0 0.63320-0.22408 0.59486-0.83803 0.49854-0.49997
   6  -4   2  833.82    3.07   0 0.63645-0.14535 0.58955-0.91503 0.50070-0.37878
   7  -5   7  155.41    1.88   0 0.63655-0.06354 0.58939-0.99569 0.50076-0.07162
   7  -5   8  878.09    4.13   0 0.63515-0.06188 0.59169-0.99822 0.49983-0.00928
   7  -5   9  104.11    1.77   0 0.63594-0.06293 0.59038-0.99678 0.50036 0.05120
   8  -5   7   22.14    1.34   0 0.63593 0.01864 0.59040-0.99733 0.50035-0.07151
   8  -5   8  280.55    2.73   0 0.63393 0.02085 0.59367-0.99970 0.49903-0.00843
   8  -5   9    3.15    1.39   0 0.63492 0.02066 0.59206-0.99830 0.49968 0.05189
   9  -5   8 1331.08    5.44   0 0.63680 0.09972 0.58898-0.99471 0.50092-0.00992
   3  -4   8    7.47    1.08   0 0.63144-0.38711 0.59767-0.92287 0.49730-0.00736
   4  -4  12  421.92    2.78   0 0.63129-0.30319 0.59792-0.92308 0.49720 0.23702
   5  -4   3   77.68    1.38   0 0.63072-0.22190 0.59883-0.92439 0.49682-0.31390
   5  -3  16  112.43    2.08   0 0.62771-0.21697 0.60363-0.84763 0.49483 0.48303
   6  -4  14  905.14    4.45   0 0.63175-0.13914 0.59717-0.92264 0.49751 0.35832
   7  -4   2   16.22    1.28   0 0.62895-0.05629 0.60167-0.92691 0.49565-0.37348
   9  -4   2   31.63    1.24   0 0.63233 0.10345 0.59623-0.92166 0.49789-0.37544
  10  -2  -2 1150.91    3.72   0 0.62903 0.18942 0.60153-0.76350 0.49570-0.61856
   0  -2  10  491.76    2.00   0 0.62189-0.62265 0.61253-0.77458 0.49128 0.12156
   0  -1   2    4.63    0.37   0 0.62490-0.62581 0.60783-0.68819 0.49328-0.37168
   3  -3   2 2674.20    4.10   0 0.62816-0.38322 0.60268-0.84611 0.49544-0.37425
   3  -3  14  540.18    3.02   0 0.62479-0.37922 0.60800-0.85169 0.49321 0.36295
   4  -3   1  106.22    1.27   0 0.62389-0.29677 0.60941-0.85277 0.49261-0.43271
   5  -4  13   11.90    1.21   0 0.62742-0.21827 0.60386-0.92863 0.49495 0.30064
  10  -4   3  151.95    2.04   0 0.62612 0.19188 0.60592-0.93133 0.49409-0.30893
  10  -3   0    8.72    1.09   0 0.62647 0.19099 0.60536-0.84862 0.49432-0.49334
  11  -4   4   27.00    1.44   0 0.62717 0.27273 0.60425-0.92904 0.49479-0.24806
   2  -3   4   14.23    0.83   0 0.62342-0.46137 0.60964-0.85353 0.49235-0.24743
   2  -3  12  250.52    2.01   0 0.62250-0.45925 0.61108-0.85568 0.49173 0.24294
   4  -4   5   -1.32    1.08   0 0.62315-0.29577 0.61006-0.93809 0.49217-0.18528
   4  -4  11    2.61    1.19   0 0.62189-0.29485 0.61202-0.93858 0.49133 0.18331
   4  -3  15   34.99    1.52   0 0.62258-0.29523 0.61095-0.85604 0.49179 0.42565
  11  -3   1   77.20    1.65   0 0.61925 0.28034 0.61609-0.85930 0.48957-0.42632
  12  -3   2   31.95    1.69   0 0.62122 0.35999 0.61306-0.85725 0.49089-0.36582
  -2   0   9   89.18    0.57   0 0.60203-0.76656 0.64201-0.63998 0.47815 0.07471
   0  -2   9   91.98    1.12   0 0.61298-0.61379 0.62593-0.78847 0.48548 0.06579
   3  -1  -2 9915.31    4.98   0 0.61695-0.37066 0.61995-0.69936 0.48813-0.61332
   5  -4  12   52.91    1.59   0 0.61557-0.20567 0.62204-0.94720 0.48721 0.24729
   6  -4   3   17.29    1.22   0 0.61716-0.12668 0.61963-0.94469 0.48827-0.30465
   6  -4  13   72.62    1.63   0 0.61824-0.12597 0.61798-0.94364 0.48899 0.30623
   6  -2  -2  862.64    2.43   0 0.61611-0.12470 0.62122-0.78220 0.48757-0.61172
   9  -3   0   47.09    1.25   0 0.61537 0.12125 0.62233-0.86520 0.48708-0.48665
   9  -2  -2    3.64    0.91   0 0.61575 0.12116 0.62176-0.78334 0.48734-0.60989
  13  -2   1   10.33    1.40   0 0.61513 0.45039 0.62270-0.78430 0.48692-0.42463
  -2   0   7   93.35    0.49   0 0.58983-0.75469 0.65898-0.65730 0.47009-0.04008
  -1  -1  10 1447.97    2.63   0 0.60866-0.69151 0.63214-0.71249 0.48274 0.13072
   0  -2   7   92.85    0.97   0 0.61109-0.61226 0.62855-0.79069 0.48436-0.05570
   0  -2   8  153.94    1.23   0 0.60923-0.61035 0.63130-0.79403 0.48312 0.00708
   1  -2  13   41.33    1.10   0 0.61177-0.53057 0.62753-0.78989 0.48482 0.31102
   2  -2   1    0.20    0.59   0 0.61411-0.45085 0.62402-0.78667 0.48639-0.42517
   2  -1  -1   70.65    0.63   0 0.60945-0.44571 0.63099-0.71061 0.48327-0.54693
   4  -4   6  203.75    1.81   0 0.61267-0.28612 0.62619-0.95188 0.48542-0.11816
   4  -2  -1  839.88    2.15   0 0.61346-0.28535 0.62501-0.78680 0.48595-0.54927
   5  -4   4    8.04    0.95   0 0.61426-0.20550 0.62379-0.94911 0.48649-0.24200
   7  -4   3   49.37    1.51   0 0.61137-0.03879 0.62814-0.95324 0.48455-0.30079
   7  -4  13    6.50    1.44   0 0.61370-0.04050 0.62464-0.94981 0.48611 0.30986
   8  -4   3   57.19    1.50   0 0.61156 0.04300 0.62785-0.95291 0.48468-0.30040
  11  -2  -1   25.98    1.19   0 0.61363 0.28632 0.62474-0.78638 0.48606-0.54652
  12  -2   0  396.36    2.81   0 0.60982 0.37192 0.63043-0.79270 0.48352-0.48149
  -1  -1   6  411.39    1.20   0 0.60192-0.68488 0.64220-0.72238 0.47808-0.11006
   2  -3  11   69.73    1.28   0 0.60892-0.44559 0.63201-0.87560 0.48277 0.19056
   3  -3  13    0.80    1.03   0 0.60716-0.36160 0.63461-0.87790 0.48159 0.31514
   4  -4   7    0.45    1.13   0 0.60772-0.28063 0.63378-0.95920 0.48196-0.05319
   4  -4   8 3929.08    6.91   0 0.60606-0.27966 0.63621-0.96081 0.48085 0.00886
   5  -4  11   13.41    1.33   0 0.60570-0.19578 0.63673-0.96170 0.48061 0.19292
   5  -3  15   23.05    1.52   0 0.60726-0.19740 0.63445-0.87822 0.48166 0.43526
   6  -4  12  145.38    2.08   0 0.60617-0.11443 0.63605-0.96056 0.48092 0.25308
   7  -3   0 1540.92    3.95   0 0.60900-0.03584 0.63190-0.87542 0.48282-0.48358
   7  -2  -2   38.79    0.97   0 0.60649-0.03330 0.63558-0.79667 0.48114-0.60487
   8  -3   0   67.99    1.18   0 0.60933 0.04558 0.63140-0.87485 0.48304-0.48337
   8  -2  -2 2270.61    4.49   0 0.60752 0.04758 0.63407-0.79537 0.48183-0.60530
  10  -4   5    6.69    1.37   0 0.60551 0.21295 0.63701-0.96112 0.48049-0.17397
  10  -1  -3   17.22    1.14   0 0.60534 0.21346 0.63726-0.71661 0.48037-0.66440
  12  -3   3    8.60    1.48   0 0.60674 0.37504 0.63521-0.87791 0.48131-0.29585
  -2   0   8  151.42    0.63   0 0.58594-0.75065 0.66435-0.66193 0.46742 0.02404
   1  -2   3   14.53    0.63   0 0.60483-0.52418 0.63782-0.79990 0.48012-0.29717
   2  -3   5   44.62    0.94   0 0.60504-0.44231 0.63751-0.88107 0.48027-0.17455
   3  -2   0    2.16    0.76   0 0.60206-0.35748 0.64183-0.80370 0.47826-0.47866
   4  -3  14  136.22    1.95   0 0.60311-0.27508 0.64032-0.88420 0.47897 0.37730
   5  -4   5   14.73    1.18   0 0.60217-0.19295 0.64167-0.96670 0.47834-0.17240
   6  -4   4 1157.96    3.82   0 0.60217-0.11149 0.64167-0.96660 0.47834-0.23359
   9  -4   4   24.39    1.22   0 0.60457 0.13191 0.63820-0.96343 0.47995-0.23356
  10  -3   1   18.20    1.22   0 0.60373 0.21420 0.63942-0.88321 0.47938-0.41756
  11  -3   2 1037.27    4.39   0 0.60125 0.29826 0.64299-0.88655 0.47772-0.35330
  -1  -1   9    0.63    0.66   0 0.59179-0.67301 0.65661-0.73654 0.47136 0.07962
   2  -3  10  335.00    2.07   0 0.59825-0.43458 0.64756-0.89078 0.47571 0.13661
   3  -3   3   -0.59    0.82   0 0.59997-0.35357 0.64512-0.88953 0.47686-0.29397
   5  -3   1  358.81    1.97   0 0.59848-0.18908 0.64724-0.89101 0.47586-0.41577
   5  -1  -3  411.81    1.42   0 0.59687-0.18693 0.64952-0.72885 0.47478-0.66090
   7  -4   4   15.19    1.24   0 0.59740-0.02458 0.64876-0.97344 0.47514-0.23003
   8  -4   4  539.34    3.11   0 0.59874 0.05638 0.64687-0.97188 0.47604-0.23022
  10  -4   6  895.23    4.37   0 0.59970 0.21906 0.64550-0.96956 0.47668-0.10711
  10  -4   7   28.15    1.62   0 0.59633 0.22201 0.65028-0.97366 0.47442-0.04392
  12  -3   4   18.11    1.50   0 0.59598 0.38564 0.65076-0.89396 0.47419-0.22665
  13  -2   2   17.15    1.45   0 0.59652 0.46694 0.65001-0.81208 0.47454-0.34905
  -1  -1   7    1.58    0.60   0 0.58569-0.66683 0.66598-0.74540 0.46708-0.03779
   0  -1  13   16.66    0.91   0 0.58983-0.58915 0.66035-0.73813 0.46987 0.32633
   1  -2  12  110.22    1.43   0 0.59062-0.50834 0.65927-0.81880 0.47040 0.26444
   2  -3   6    1.62    1.13   0 0.59390-0.42981 0.65472-0.89793 0.47260-0.10511
   2  -2  14  803.93    3.31   0 0.59187-0.42713 0.65754-0.81645 0.47124 0.38546
   3  -3  12  570.01    2.86   0 0.59090-0.34407 0.65888-0.90019 0.47059 0.26400
   4  -3   2   71.36    1.24   0 0.59169-0.26417 0.65780-0.90096 0.47112-0.34964
   4  -2  16  705.87    3.80   0 0.59092-0.26141 0.65885-0.81858 0.47060 0.50796
   5  -4   6  133.43    1.55   0 0.59477-0.18527 0.65351-0.97774 0.47319-0.10567
   5  -4   9   12.67    1.31   0 0.59210-0.18192 0.65723-0.97992 0.47139 0.07994
   7  -4  11    1.24    1.37   0 0.59213-0.01854 0.65718-0.97830 0.47141 0.20206
   8  -4  11   21.33    1.70   0 0.59395 0.06186 0.65466-0.97658 0.47264 0.20139
   9  -4   5    7.31    1.18   0 0.59557 0.14070 0.65241-0.97632 0.47372-0.16727
   9  -4  10  128.92    2.31   0 0.59262 0.14482 0.65651-0.97852 0.47174 0.14118
  10  -4   8  740.47    4.24   0 0.59592 0.22307 0.65191-0.97425 0.47396 0.01763
  10  -2  -1  448.86    2.55   0 0.59361 0.22497 0.65513-0.81722 0.47241-0.53340
  -1  -1   8  253.89    1.13   0 0.58492-0.66694 0.66660-0.74433 0.46638 0.02449
   2  -3   7   24.42    1.17   0 0.58702-0.42338 0.66377-0.90520 0.46779-0.03928
   2  -3   9   55.83    1.09   0 0.59049-0.42607 0.65902-0.90042 0.47012 0.08098
   3  -2  15    0.72    1.11   0 0.58653-0.33936 0.66443-0.82212 0.46746 0.45193
   5  -4   7    3.44    1.00   0 0.59066-0.18043 0.65879-0.98287 0.47024-0.04164
   5  -4   8  158.41    1.76   0 0.59016-0.18011 0.65948-0.98325 0.46990 0.02026
   5  -3  14  163.73    2.11   0 0.58850-0.17689 0.66175-0.90254 0.46879 0.38731
   6  -4   5  177.33    1.73   0 0.59122-0.09955 0.65801-0.98221 0.47061-0.16453
   6  -4  10  252.17    2.45   0 0.58908-0.09685 0.66096-0.98410 0.46917 0.14323
   7  -4   5    1.84    1.20   0 0.58747-0.01468 0.66315-0.98754 0.46809-0.16200
   8  -4   5   24.93    1.47   0 0.58919 0.06640 0.66080-0.98532 0.46925-0.16261
   8  -4  10 1403.21    5.50   0 0.58675 0.06918 0.66413-0.98624 0.46761 0.14511
   9  -4   6   44.11    1.50   0 0.59012 0.14706 0.65953-0.98447 0.46988-0.10142
   9  -4   9   48.50    1.80   0 0.58834 0.14933 0.66196-0.98487 0.46868 0.08334
   9  -3   1  291.69    2.11   0 0.59074 0.14614 0.65868-0.90299 0.47029-0.40877
   9  -1  -3   77.45    1.17   0 0.58584 0.15090 0.66537-0.74653 0.46699-0.65183
  11  -3   3   87.49    1.81   0 0.58665 0.31346 0.66426-0.90820 0.46754-0.28202
  11  -2   0   10.23    1.32   0 0.58495 0.31493 0.66657-0.82949 0.46639-0.46538
  11  -1  -2  513.13    2.72   0 0.58605 0.31421 0.66508-0.74704 0.46714-0.58946
  12  -2   1    9.23    1.30   0 0.58695 0.39465 0.66386-0.82684 0.46774-0.40477
  -1   1   0 3322.10    2.41   0 0.58291-0.66575 0.66896-0.58494 0.46497-0.46674
   4  -3  13   14.64    1.17   0 0.58514-0.25580 0.66597-0.90720 0.46647 0.32889
   6  -4   6 1424.85    4.45   0 0.58460-0.09252 0.66668-0.99128 0.46611-0.09844
   6  -4   9    8.53    1.43   0 0.58302-0.09198 0.66881-0.99159 0.46505 0.08559
   6  -3   1   42.11    1.29   0 0.58458-0.09337 0.66672-0.91114 0.46609-0.40591
   7  -4  10   82.98    1.71   0 0.58549-0.01103 0.66548-0.98851 0.46671 0.14586
   8  -4   6  302.95    2.59   0 0.58302 0.07217 0.66881-0.99312 0.46505-0.09731
   8  -4   9   58.81    1.71   0 0.58228 0.07375 0.66980-0.99308 0.46455 0.08689
   8  -3   1    9.10    1.16   0 0.58269 0.07307 0.66925-0.91388 0.46482-0.40381
   9  -4   7   30.75    1.38   0 0.58654 0.15054 0.66407-0.98810 0.46742-0.03809
   9  -4   8  143.20    2.10   0 0.58612 0.15149 0.66464-0.98811 0.46713 0.02374
  10  -3   2   -0.08    1.20   0 0.58394 0.22846 0.66758-0.91298 0.46567-0.34246
  12  -1  -1   12.12    1.26   0 0.58094 0.40065 0.67159-0.75406 0.46364-0.52384
   3  -3   4  966.20    2.81   0 0.57777-0.33282 0.67482-0.91813 0.46152-0.21757
   3  -3  11    2.81    1.05   0 0.57837-0.33184 0.67403-0.91744 0.46192 0.21330
   5  -2  16   44.69    1.75   0 0.57663-0.16502 0.67632-0.83714 0.46075 0.51728
   6  -4   7   27.76    1.17   0 0.58116-0.08924 0.67033-0.99540 0.46380-0.03573
   6  -4   8  256.69    2.19   0 0.58109-0.08918 0.67043-0.99543 0.46375 0.02611
   6  -3  14   76.13    1.65   0 0.58085-0.08742 0.67074-0.91376 0.46359 0.39232
   7  -4   6   80.27    1.48   0 0.58124-0.00779 0.67022-0.99569 0.46386-0.09669
   7  -4   7   31.58    1.32   0 0.57799-0.00425 0.67453-0.99957 0.46166-0.03311
   7  -4   8   20.22    1.38   0 0.57765-0.00390 0.67498-0.99944 0.46143 0.02852
   7  -4   9   41.36    1.45   0 0.58059-0.00681 0.67109-0.99570 0.46341 0.08786
   8  -4   7   69.02    1.58   0 0.58053 0.07496 0.67116-0.99683 0.46338-0.03446
   8  -4   8  563.22    3.39   0 0.58046 0.07529 0.67126-0.99677 0.46333 0.02697
   9  -2  -1    3.28    1.05   0 0.57691 0.15941 0.67595-0.84028 0.46093-0.52212
   1  -2  11   25.32    1.16   0 0.57131-0.48913 0.68343-0.84368 0.45742 0.21626
   6  -1  -3   19.90    0.80   0 0.57139-0.08005 0.68333-0.76411 0.45748-0.64318
   8  -1  -3   18.03    0.99   0 0.57196 0.08343 0.68260-0.76394 0.45786-0.64285
  11  -3   4  598.24    3.59   0 0.57591 0.32452 0.67746-0.92231 0.46053-0.21387
   1  -2   4  124.06    1.06   0 0.56935-0.48830 0.68605-0.84756 0.45631-0.21201
   2  -2  13   -1.01    1.01   0 0.56825-0.40495 0.68744-0.85012 0.45557 0.33364
   4  -3  12  235.12    2.21   0 0.56874-0.23980 0.68683-0.92912 0.45590 0.27842
   5  -3   2 1372.20    3.52   0 0.56936-0.15956 0.68603-0.92992 0.45632-0.33472
   5  -3  13   38.32    1.34   0 0.57075-0.15954 0.68425-0.92638 0.45726 0.33807
   7  -1  -3  237.54    1.44   0 0.56570 0.00769 0.69068-0.77085 0.45384-0.63942
   9  -3   2  651.61    3.12   0 0.57047 0.16673 0.68460-0.92862 0.45708-0.33404
  10  -3   3   50.39    1.54   0 0.56868 0.24973 0.68690-0.93035 0.45586-0.27078
  12  -2   2  478.05    3.28   0 0.56930 0.41248 0.68610-0.84926 0.45628-0.33131
   0  -1  12  165.45    1.42   0 0.55881-0.55853 0.69984-0.77780 0.44921 0.28607
   1  -1  14  806.01    3.06   0 0.55925-0.47664 0.69929-0.77750 0.44951 0.40763
   3  -3   5    1.27    1.03   0 0.56487-0.31839 0.69228-0.93751 0.45332-0.14628
   3  -3  10  508.85    2.61   0 0.56493-0.31803 0.69221-0.93427 0.45336 0.15927
   3  -2  14   74.88    1.56   0 0.56108-0.31402 0.69702-0.85692 0.45075 0.40589
   4  -3   3    6.46    0.88   0 0.56602-0.23938 0.69083-0.93366 0.45410-0.27093
   4  -2  15  117.28    1.91   0 0.56529-0.23596 0.69175-0.85216 0.45361 0.46412
   6  -3  13    3.39    1.40   0 0.56373-0.07003 0.69372-0.93524 0.45255 0.34383
   6  -2  -1  113.84    1.28   0 0.56275-0.07145 0.69495-0.85647 0.45188-0.51446
   7  -3  13  148.43    2.32   0 0.56129 0.01414 0.69676-0.93753 0.45089 0.34433
   8  -2  -1   52.08    1.12   0 0.56528 0.08979 0.69177-0.85372 0.45360-0.51559
   9   0  -4    7.84    0.85   0 0.55754 0.17921 0.70139-0.70052 0.44835-0.69271
  10  -2   0  812.26    3.44   0 0.56294 0.25549 0.69471-0.85611 0.45201-0.45127
  11  -2   1   26.36    1.36   0 0.56180 0.33847 0.69613-0.85776 0.45124-0.38855
  13  -1   1  158.14    2.29   0 0.56381 0.49955 0.69361-0.77487 0.45260-0.38817
   2  -2   2 1825.52    2.86   0 0.56173-0.39849 0.69638-0.85752 0.45100-0.33010
   4   2  -6 2421.15    1.74   0 0.53260-0.20348 0.73091-0.56523 0.43116-0.80229
   6  -3   2   14.69    1.21   0 0.55809-0.06664 0.70088-0.94429 0.44853-0.32652
   7  -2  -1    7.94    0.92   0 0.55962 0.01299 0.69900-0.86152 0.44957-0.51119
  10  -1  -2    6.67    0.94   0 0.55920 0.25886 0.69951-0.78114 0.44929-0.57087
  11  -3   7   24.22    1.53   0 0.56046 0.34025 0.69795-0.94010 0.45014-0.01952
   1  -2  10   53.14    1.03   0 0.55500-0.47285 0.70438-0.86443 0.44626 0.16613
   2  -1  15   24.44    1.27   0 0.54979-0.38460 0.71067-0.78879 0.44271 0.47553
   3  -3   6 3437.13    5.45   0 0.55432-0.30882 0.70520-0.94819 0.44580-0.07837
   4  -3  11   25.65    1.29   0 0.55494-0.22621 0.70445-0.94617 0.44621 0.22720
   4  -2   0  285.60    1.46   0 0.55508-0.22715 0.70428-0.86658 0.44631-0.44812
   5  -3  12  461.03    2.89   0 0.55595-0.14458 0.70322-0.94550 0.44690 0.28772
   5  -2  15    4.16    1.37   0 0.55215-0.14078 0.70783-0.86736 0.44432 0.47366
   7  -3   2 1299.61    3.85   0 0.55609 0.01755 0.70304-0.94692 0.44700-0.32464
   8  -3  12   76.46    2.01   0 0.55152 0.10485 0.70859-0.94990 0.44389 0.29101
  11  -1  -1   43.17    1.40   0 0.55058 0.35011 0.70971-0.79144 0.44325-0.50349
  12  -2   3    7.39    1.37   0 0.55530 0.42657 0.70401-0.86703 0.44646-0.26021
  12  -1   0    8.77    1.18   0 0.55285 0.42909 0.70699-0.78850 0.44479-0.44294
   1  -2   5  124.49    1.17   0 0.54680-0.46596 0.71434-0.87514 0.44075-0.13510
   2  -2  12 1980.92    4.72   0 0.54628-0.38156 0.71494-0.87477 0.44040 0.29450
   3  -3   7    0.68    0.96   0 0.55100-0.30455 0.70932-0.95246 0.44361-0.01480
   3  -3   8  496.04    2.38   0 0.55156-0.30606 0.70865-0.95070 0.44400 0.04597
   3  -2   1  101.51    1.09   0 0.54774-0.30224 0.71322-0.87528 0.44139-0.38167
   4  -3   4   41.32    1.22   0 0.54799-0.22062 0.71292-0.95618 0.44156-0.19680
   6  -3  12   72.76    1.73   0 0.54892-0.05582 0.71182-0.95353 0.44219 0.29218
   6  -2  15   36.09    1.66   0 0.54606-0.05250 0.71521-0.87517 0.44024 0.47739
  10  -3   5   47.10    1.64   0 0.55007 0.26886 0.71044-0.95410 0.44298-0.13500
  10  -3   9   74.41    2.11   0 0.54704 0.27220 0.71405-0.95533 0.44091 0.11170
  13  -1   2  551.40    3.64   0 0.54639 0.51723 0.71482-0.79678 0.44047-0.31444
   1  -2   9    2.84    0.83   0 0.54249-0.45985 0.71980-0.88065 0.43780 0.11338
   4  -2  14  457.83    2.96   0 0.54126-0.21179 0.72124-0.88110 0.43696 0.41969
   5  -3   3  398.71    2.06   0 0.54678-0.13749 0.71476-0.95758 0.44073-0.25750
   5  -3  11    5.46    1.31   0 0.54174-0.13113 0.72068-0.96207 0.43729 0.23602
   5   0  -4   31.92    0.57   0 0.53879-0.12904 0.72409-0.72198 0.43527-0.68277
   8  -3   3   19.93    1.32   0 0.54356 0.11154 0.71855-0.96140 0.43853-0.25428
   9  -3   4  983.76    4.12   0 0.54221 0.19443 0.72013-0.96245 0.43761-0.19142
   9  -2   0   11.83    1.04   0 0.54501 0.19150 0.71685-0.87902 0.43953-0.43896
  10  -3   6   63.09    1.59   0 0.54557 0.27357 0.71619-0.95919 0.43990-0.07046
  10  -3   7   15.33    1.45   0 0.54308 0.27600 0.71911-0.96086 0.43821-0.00794
  10  -3   8  108.93    2.06   0 0.54441 0.27476 0.71756-0.95963 0.43911 0.05263
  11  -2   2    3.36    1.19   0 0.54357 0.35640 0.71854-0.88047 0.43854-0.31397
  12  -2   4 1024.24    4.84   0 0.54494 0.43703 0.71693-0.87888 0.43948-0.19136
  -2   1   2   42.00    0.45   0 0.53779-0.70325 0.72561-0.64169 0.43452-0.31264
  -1   0  12  167.70    1.16   0 0.53237-0.61411 0.73178-0.72778 0.43081 0.30489
   1   1  -3    1.11    0.28   0 0.53595-0.45426 0.72773-0.64655 0.43326-0.61681
   3  -2  13   18.75    1.18   0 0.53801-0.29127 0.72536-0.88508 0.43467 0.36129
   6  -3   3    7.98    1.16   0 0.53811-0.04737 0.72525-0.96779 0.43474-0.25059
   7  -3   3  444.14    2.58   0 0.53765 0.03563 0.72578-0.96816 0.43442-0.25024
   8  -3  11   22.17    1.44   0 0.54037 0.11571 0.72264-0.96343 0.43629 0.23811
   8   0  -4 1370.83    2.96   0 0.53524 0.11997 0.72854-0.72551 0.43277-0.67926
   9  -3  10  487.57    3.46   0 0.54067 0.19714 0.72229-0.96333 0.43649 0.17739
   9  -1  -2  498.37    2.40   0 0.53540 0.20146 0.72835-0.80754 0.43288-0.55564
  10  -2   1  445.17    2.71   0 0.53939 0.27928 0.72377-0.88501 0.43562-0.37306
  12  -2   5   33.80    1.78   0 0.53717 0.44479 0.72632-0.88624 0.43410-0.12431
   0  -1   3   32.39    0.45   0 0.53594-0.53746 0.72770-0.80740 0.43310-0.25039
   0  -1  11   67.56    1.10   0 0.53127-0.53131 0.73300-0.81120 0.42989 0.24413
   1  -2   6  103.86    1.05   0 0.53537-0.45462 0.72835-0.88943 0.43271-0.06540
   1  -2   8   60.28    1.09   0 0.53458-0.45282 0.72925-0.89037 0.43216 0.05777
   4  -3   5   41.20    1.07   0 0.53594-0.20911 0.72770-0.97045 0.43310-0.12714
   4  -3   9   12.92    1.12   0 0.53516-0.20757 0.72859-0.97101 0.43256 0.11836
   4  -1  16  128.89    2.13   0 0.53256-0.20312 0.73154-0.81006 0.43078 0.54769
   7  -3  11   78.63    1.65   0 0.53607 0.03786 0.72755-0.96906 0.43319 0.24060
   9  -3   5  321.31    2.57   0 0.53536 0.20174 0.72837-0.97136 0.43270-0.12513
   9  -3   9   15.53    1.56   0 0.53421 0.20299 0.72967-0.97105 0.43191 0.12013
  12  -1   1   16.18    1.39   0 0.53062 0.45132 0.73373-0.81382 0.42945-0.36586
   1  -1  13   -1.70    0.87   0 0.52560-0.44207 0.74004-0.81719 0.42575 0.36918
   2  -2  11    0.36    0.91   0 0.53090-0.36648 0.73415-0.89696 0.42939 0.24752
   4  -3   6   21.27    0.98   0 0.52996-0.20324 0.73520-0.97800 0.42875-0.06179
   4  -3   7   44.25    1.31   0 0.52730-0.20030 0.73817-0.98031 0.42692 0.00179
   4  -3   8   10.91    1.07   0 0.52976-0.20286 0.73543-0.97766 0.42861 0.06115
   5  -3   4 1468.61    3.81   0 0.53144-0.12234 0.73354-0.97609 0.42976-0.18514
   5  -2   0    3.94    1.01   0 0.53019-0.12058 0.73495-0.89696 0.42890-0.42934
   5  -2  14  119.40    1.87   0 0.53063-0.11970 0.73446-0.89492 0.42920 0.42736
   8  -3   4   53.11    1.33   0 0.53148 0.12356 0.73350-0.97531 0.42979-0.18413
   8  -3  10   57.19    1.52   0 0.53108 0.12413 0.73394-0.97414 0.42952 0.18377
   8  -2   0 4142.21    6.49   0 0.53069 0.12436 0.73439-0.89541 0.42925-0.42955
   9  -3   6  888.47    4.07   0 0.53039 0.20686 0.73472-0.97608 0.42904-0.06004
   9  -3   7   46.78    1.67   0 0.52908 0.20753 0.73619-0.97760 0.42814 0.00162
   9  -3   8  582.25    3.54   0 0.53037 0.20710 0.73474-0.97551 0.42903 0.06253
  10   0  -3   42.14    1.23   0 0.52573 0.29258 0.73990-0.73720 0.42584-0.60998
  11  -2   3   12.54    1.32   0 0.52973 0.37073 0.73546-0.89588 0.42859-0.24317
   1  -1   1    0.21    0.33   0 0.52572-0.44367 0.73935-0.82116 0.42576-0.36438
   2  -2   3   -0.22    0.71   0 0.52572-0.36216 0.73935-0.90187 0.42576-0.24208
   3  -1  15    0.84    1.11   0 0.52043-0.27360 0.74515-0.82335 0.42212 0.49613
   5  -3   9   46.30    1.45   0 0.52265-0.11361 0.74273-0.98529 0.42365 0.12753
   5  -1  16  287.51    2.78   0 0.52145-0.11026 0.74404-0.82310 0.42282 0.55538
   6  -3   4   90.04    1.33   0 0.52490-0.03376 0.74025-0.98358 0.42520-0.18023
   6  -3  10  105.56    1.75   0 0.52587-0.03473 0.73919-0.98143 0.42586 0.18668
   6  -2  14  351.62    2.85   0 0.52547-0.03262 0.73963-0.90083 0.42559 0.43086
   6   0  -4 2688.28    3.22   0 0.51663-0.02485 0.74925-0.74630 0.41951-0.66709
   7  -3   4 2237.34    5.29   0 0.52523 0.04810 0.73989-0.98274 0.42542-0.18021
   7  -3  10  104.52    1.79   0 0.52590 0.04736 0.73915-0.98066 0.42588 0.18684
   7  -2   0    3.85    1.04   0 0.52171 0.05094 0.74375-0.90510 0.42301-0.42399
   7  -2  14   29.49    1.51   0 0.52550 0.04940 0.73959-0.89995 0.42561 0.43073
   7   0  -4   34.28    0.76   0 0.51967 0.05385 0.74597-0.74314 0.42160-0.66855
   8  -3   5   90.20    1.79   0 0.52377 0.13091 0.74149-0.98428 0.42442-0.11765
   8  -3   9   59.48    1.55   0 0.52498 0.13009 0.74016-0.98269 0.42525 0.12684
  10  -1  -1    4.27    0.99   0 0.52175 0.29728 0.74370-0.82312 0.42303-0.48406
  11  -1   0  424.52    2.71   0 0.52131 0.37865 0.74419-0.82371 0.42273-0.42151
   2  -1  14  329.04    2.26   0 0.51792-0.35419 0.74783-0.82813 0.42040 0.43641
   3  -2  12  254.35    2.05   0 0.51690-0.27122 0.74892-0.91044 0.41970 0.31480
   4  -2  13   46.14    1.19   0 0.51977-0.19180 0.74582-0.90788 0.42168 0.37398
   5  -3   5  122.83    1.43   0 0.52097-0.11223 0.74451-0.98740 0.42251-0.11646
   5  -3   8  545.63    2.87   0 0.51649-0.10806 0.74936-0.99204 0.41942 0.07057
   6  -3   9    4.57    1.43   0 0.51816-0.02692 0.74756-0.99097 0.42057 0.13146
   7  -3   5  994.73    3.77   0 0.51604 0.05643 0.74985-0.99187 0.41910-0.11239
   7  -3   9   44.01    1.60   0 0.51855 0.05416 0.74714-0.98960 0.42084 0.13087
   8  -3   6   15.60    1.14   0 0.51947 0.13489 0.74615-0.98886 0.42147-0.05324
   8  -3   7    4.79    1.25   0 0.51765 0.13691 0.74811-0.98994 0.42022 0.00908
   8  -3   8    7.82    1.13   0 0.51983 0.13445 0.74576-0.98787 0.42172 0.06932
   8  -1  -2   22.43    0.95   0 0.51537 0.13941 0.75056-0.82861 0.41865-0.54164
   9  -2   1    5.10    1.03   0 0.51956 0.21695 0.74605-0.90680 0.42153-0.35942
  10  -2   2 1272.20    4.45   0 0.52030 0.29814 0.74525-0.90557 0.42204-0.29809
  11  -2   4   27.60    1.49   0 0.51934 0.38054 0.74629-0.90652 0.42138-0.17455
  11   0  -2    1.80    0.94   0 0.51728 0.38487 0.74851-0.74538 0.41996-0.54208
   0   1  -2    3.93    0.33   0 0.50977-0.50953 0.75549-0.67179 0.41476-0.53962
   2  -2  10  629.50    2.58   0 0.51011-0.34704 0.75513-0.91882 0.41499 0.19765
   5  -3   6  151.40    1.56   0 0.51535-0.10686 0.74956-0.99336 0.41861-0.05114
   5  -3   7  219.54    1.85   0 0.51440-0.10600 0.75057-0.99483 0.41796 0.01089
   6  -3   5  128.04    1.53   0 0.51521-0.02450 0.74972-0.99327 0.41851-0.11210
   6  -3   8  222.58    2.15   0 0.51159-0.02141 0.75357-0.99725 0.41601 0.07421
   7  -3   6 1923.69    5.26   0 0.51162 0.06046 0.75354-0.99661 0.41603-0.04811
   7  -3   7   31.67    1.40   0 0.51054 0.06197 0.75468-0.99769 0.41529 0.01415
   7  -3   8 1077.31    4.29   0 0.51330 0.05907 0.75175-0.99540 0.41719 0.07342
  12  -1   2   28.35    1.45   0 0.51272 0.46864 0.75237-0.83079 0.41679-0.29197
  13   0   1   15.05    1.45   0 0.51025 0.55360 0.75498-0.75146 0.41509-0.35145
   0  -1  10  104.65    1.08   0 0.50654-0.50790 0.75874-0.84100 0.41248 0.20038
   3  -2   2  101.52    1.18   0 0.50632-0.26177 0.75897-0.92075 0.41232-0.29120
   4  -2   1  831.52    2.30   0 0.50960-0.18239 0.75553-0.91694 0.41459-0.35490
   5  -2  13   42.66    1.25   0 0.50922-0.09977 0.75593-0.92069 0.41433 0.38106
   5  -1  -2  881.91    2.11   0 0.50612-0.09658 0.75918-0.83718 0.41219-0.53686
   6  -3   6   82.56    1.37   0 0.51004-0.01970 0.75507-0.99865 0.41490-0.04724
   6  -3   7   56.40    1.26   0 0.50951-0.01940 0.75562-0.99983 0.41453 0.01434
   6  -2  13   60.78    1.67   0 0.50445-0.01313 0.76091-0.92412 0.41103 0.38450
   7  -2  13   87.97    2.03   0 0.50601 0.06737 0.75929-0.92186 0.41211 0.38321
   8   1  -5   17.45    0.64   0 0.50065 0.15500 0.76482-0.67732 0.40840-0.71655
  10  -2   3  107.08    1.80   0 0.50498 0.31273 0.76036-0.92021 0.41140-0.22624
  11  -2   7   61.72    2.00   0 0.50775 0.39174 0.75748-0.91786 0.41331 0.01782
   1  -1  12  488.48    2.31   0 0.49813-0.41765 0.76733-0.85082 0.40656 0.32853
   2  -2   4 4584.90    4.99   0 0.49984-0.33796 0.76558-0.92823 0.40775-0.16369
   3  -1  -1  275.82    1.09   0 0.50012-0.25450 0.76530-0.84408 0.40794-0.47164
   4  -1  15   19.71    1.44   0 0.50282-0.17588 0.76252-0.84643 0.40982 0.50735
   7  -1  -2 1808.36    3.58   0 0.50200 0.07141 0.76338-0.84067 0.40924-0.53324
   8  -2   1   49.71    1.33   0 0.50288 0.15140 0.76246-0.92283 0.40986-0.34866
  12  -1   3   33.23    1.48   0 0.49913 0.48203 0.76631-0.84428 0.40726-0.22071
  -1   0  11   66.09    0.92   0 0.48943-0.57281 0.77593-0.77658 0.40051 0.27382
   2  -2   9    0.70    0.97   0 0.49787-0.33523 0.76748-0.93296 0.40637 0.14627
   3  -2  11   67.65    1.23   0 0.49835-0.25403 0.76699-0.93190 0.40670 0.26663
   4  -2  12  661.68    3.14   0 0.49880-0.17187 0.76653-0.93094 0.40702 0.32771
   5  -1  15    9.98    1.33   0 0.49375-0.08477 0.77163-0.85495 0.40351 0.51509
   6  -1  -2   33.37    0.83   0 0.49711-0.00569 0.76825-0.84635 0.40584-0.53007
   8  -2  12  116.22    2.15   0 0.49670 0.15721 0.76866-0.93116 0.40556 0.32928
   9  -2   2    1.97    0.94   0 0.49854 0.23770 0.76680-0.92674 0.40683-0.28409
   9  -2  11    3.99    1.62   0 0.49462 0.24106 0.77076-0.93188 0.40412 0.26927
   9  -1  -1   53.31    1.26   0 0.49430 0.24228 0.77108-0.84860 0.40389-0.46545
   9   0  -3   14.71    0.93   0 0.49211 0.24504 0.77327-0.76872 0.40237-0.58682
  11  -1   1   43.12    1.37   0 0.49801 0.40214 0.76734-0.84542 0.40647-0.34382
  13   0   2    8.58    1.40   0 0.49374 0.57112 0.77164-0.76788 0.40351-0.27976
   0  -1   9    5.81    0.82   0 0.48447-0.48527 0.78158-0.86401 0.39697 0.15433
   0   0  13    0.69    0.82   0 0.48391-0.48346 0.78213-0.78321 0.39658 0.39878
   2  -1   0   12.66    0.51   0 0.48946-0.32608 0.77670-0.85636 0.40044-0.40262
   2  -1  13   41.74    1.32   0 0.48705-0.32444 0.77907-0.86153 0.39877 0.39697
   2   1  -4  118.05    0.42   0 0.46810-0.30332 0.79709-0.71166 0.38556-0.63405
   3  -1  14  737.58    3.41   0 0.49009-0.24519 0.77607-0.85832 0.40089 0.45566
   5  -2   1   12.63    1.10   0 0.49082-0.08256 0.77535-0.93619 0.40139-0.34078
   5  -2  12   53.76    1.49   0 0.48852-0.07964 0.77763-0.94020 0.39979 0.33478
   6  -1  15   25.14    1.72   0 0.49031 0.00128 0.77586-0.85745 0.40103 0.51657
  10  -2   9  174.85    2.32   0 0.49335 0.32427 0.77284-0.93235 0.40314 0.14978
  10  -1   0   -1.80    1.03   0 0.49021 0.32829 0.77596-0.85237 0.40097-0.40069
  12  -1   4   22.28    1.57   0 0.48922 0.49180 0.77694-0.85376 0.40028-0.15280
  12   0   0  346.98    2.60   0 0.49160 0.49048 0.77458-0.77035 0.40193-0.39974
   0  -1   4  117.47    0.78   0 0.48336-0.48546 0.78266-0.86341 0.39622-0.15188
   2  -2   5    0.78    0.91   0 0.48621-0.32312 0.77989-0.94360 0.39820-0.09101
   6  -2   1  112.06    1.46   0 0.48618 0.00496 0.77993-0.94062 0.39818-0.33760
   6  -2  12  833.97    4.00   0 0.48620 0.00514 0.77990-0.94219 0.39819 0.33661
   9  -2  10   25.90    1.62   0 0.48398 0.25162 0.78206-0.94224 0.39665 0.21671
  10  -2   5    8.26    1.19   0 0.48781 0.32999 0.77833-0.93748 0.39931-0.09176
  10  -2   6  151.56    2.15   0 0.48542 0.33235 0.78067-0.94081 0.39765-0.02826
  10  -2   7   78.10    1.84   0 0.48546 0.33209 0.78063-0.94087 0.39768 0.03286
  10  -2   8  188.54    2.30   0 0.48770 0.33006 0.77843-0.93771 0.39924 0.09278
  12  -1   5   42.58    1.82   0 0.48334 0.49778 0.78268-0.85996 0.39620-0.08698
   2  -2   6  108.38    1.35   0 0.47819-0.31643 0.78777-0.95005 0.39267-0.02554
   2  -2   7   -1.46    1.04   0 0.47917-0.31477 0.78684-0.95050 0.39334 0.03165
   3  -2  10  338.43    2.19   0 0.48020-0.23529 0.78585-0.94876 0.39406 0.21840
   4  -2  11    0.56    1.10   0 0.47825-0.15159 0.78772-0.94909 0.39270 0.28058
   8  -2  11  117.19    1.93   0 0.48203 0.17226 0.78410-0.94418 0.39533 0.27895
  10   0  -2 1146.08    3.60   0 0.47740 0.34127 0.78852-0.78370 0.39212-0.51461
  11  -1   2  544.39    3.20   0 0.48016 0.41995 0.78589-0.86369 0.39404-0.26950
  11   0  -1   28.65    1.17   0 0.47951 0.42126 0.78651-0.78190 0.39358-0.45395
   1  -1  11    1.00    1.00   0 0.46901-0.38724 0.79670-0.87807 0.38633 0.28784
   1   0  14  141.17    1.63   0 0.47060-0.38930 0.79523-0.79450 0.38744 0.46982
   2   0  15   54.91    1.25   0 0.47319-0.30971 0.79281-0.79227 0.38925 0.52845
   3  -2   3  152.11    1.23   0 0.47674-0.23211 0.78948-0.95111 0.39172-0.20922
   4  -2   2  533.85    1.99   0 0.47538-0.14821 0.79076-0.95225 0.39077-0.26944
   4  -1  14   43.88    1.41   0 0.47363-0.14595 0.79241-0.87300 0.38955 0.46713
   4   0  16   98.23    1.89   0 0.47077-0.14262 0.79508-0.79476 0.38756 0.59122
   7  -2  11   59.55    1.74   0 0.47330 0.09912 0.79272-0.95310 0.38932 0.28454
   7   1  -5  477.80    1.44   0 0.46762 0.10638 0.79799-0.71098 0.38536-0.69418
   8  -1  -1   46.54    1.17   0 0.47049 0.18434 0.79533-0.87298 0.38737-0.44918
   9  -2   4    9.58    1.37   0 0.47274 0.26387 0.79324-0.95234 0.38893-0.14319
   9  -2   9   69.82    1.71   0 0.47558 0.26076 0.79057-0.95043 0.39091 0.16158
   0  -1   8   28.62    0.77   0 0.46604-0.46740 0.79970-0.88006 0.38415 0.10602
   5  -1  14  492.00    3.18   0 0.46531-0.05537 0.80036-0.87943 0.38364 0.47298
   7  -2   2   40.80    1.33   0 0.46734 0.10550 0.79850-0.95862 0.38506-0.26266
   7  -1  14  555.54    3.75   0 0.46939 0.10465 0.79661-0.87570 0.38649 0.47004
   8  -2  10  163.92    2.06   0 0.46999 0.18472 0.79606-0.95531 0.38690 0.22636
   9  -2   5   55.76    1.58   0 0.46635 0.26983 0.79941-0.95841 0.38437-0.07688
   9  -2   8   11.92    1.45   0 0.46889 0.26726 0.79708-0.95640 0.38613 0.10528
  10  -1   1    6.13    1.06   0 0.46654 0.35221 0.79924-0.87667 0.38450-0.32284
  11  -1   3   17.62    1.33   0 0.46632 0.43351 0.79943-0.87666 0.38435-0.19887
  12   0   1   72.61    1.65   0 0.46957 0.51247 0.79645-0.79288 0.38661-0.32321
  -2   1  11   22.81    0.60   0 0.44506-0.60968 0.81802-0.73459 0.36965 0.30501
   0  -1   5  107.97    0.94   0 0.45804-0.46016 0.80667-0.88719 0.37872-0.07294
   3  -1  13   73.79    1.43   0 0.45995-0.21461 0.80495-0.88480 0.38006 0.41578
   5  -2   2    8.37    1.08   0 0.46155-0.05312 0.80351-0.96476 0.38118-0.25877
   5   0  16   34.50    1.51   0 0.46328-0.05297 0.80194-0.80115 0.38238 0.59639
   6  -1  14  107.91    1.85   0 0.46460 0.02760 0.80075-0.88024 0.38330 0.47340
   8  -2   3  154.16    1.68   0 0.46493 0.18981 0.80045-0.96038 0.38353-0.19936
   8   0  -3  161.91    1.40   0 0.46013 0.19497 0.80479-0.80035 0.38019-0.56548
   9  -2   6   69.54    1.59   0 0.46424 0.27221 0.80107-0.96073 0.38305-0.01423
   9  -2   7   91.26    1.74   0 0.46500 0.27122 0.80038-0.96000 0.38358 0.04647
   9  -1   0 1606.27    4.34   0 0.46163 0.27499 0.80344-0.88125 0.38123-0.38110
  -1   0  10  103.59    0.96   0 0.44671-0.52981 0.81690-0.81570 0.37077 0.24253
   0  -1   7   22.86    0.74   0 0.45406-0.45520 0.81049-0.89145 0.37592 0.05279
   2  -1  12  113.59    1.49   0 0.45704-0.29383 0.80786-0.88852 0.37800 0.35658
   3  -2   4   15.68    1.04   0 0.45817-0.21367 0.80685-0.96882 0.37878-0.13460
   5   1  -5   61.29    0.49   0 0.43701-0.02669 0.82512-0.73880 0.36398-0.67349
   6  -2   2 1050.00    3.16   0 0.45976 0.03100 0.80543-0.96541 0.37990-0.25804
   6  -2  10 1088.84    4.26   0 0.45400 0.03674 0.81055-0.97063 0.37587 0.23695
   7  -2  10  189.71    2.10   0 0.45946 0.11319 0.80570-0.96515 0.37969 0.23333
   8  -2   9   69.76    1.52   0 0.45969 0.19487 0.80550-0.96449 0.37984 0.17216
  11  -1   4  998.28    4.50   0 0.45782 0.44212 0.80717-0.88465 0.37854-0.13134
  13   1   1  148.42    2.25   0 0.45371 0.60994 0.81080-0.72508 0.37567-0.31111
   3  -2   8  154.55    1.51   0 0.45364-0.20943 0.81094-0.97232 0.37558 0.11442
   3   0  15   34.42    1.33   0 0.44842-0.20256 0.81549-0.81411 0.37193 0.54594
   4  -2   3 1197.91    3.04   0 0.45113-0.12429 0.81314-0.97441 0.37382-0.19095
   4  -1  -1  111.08    1.03   0 0.45198-0.12445 0.81240-0.89110 0.37441-0.43787
   7  -2   3    2.14    1.26   0 0.45134 0.12214 0.81295-0.97347 0.37397-0.18960
   7  -1  -1  350.71    1.83   0 0.45140 0.12183 0.81291-0.89063 0.37401-0.43645
   8  -2   4  906.04    3.59   0 0.45378 0.20075 0.81081-0.96975 0.37568-0.13001
   8  -2   8  737.61    3.65   0 0.45273 0.20215 0.81174-0.97126 0.37494 0.11611
   9   1  -4  466.69    1.98   0 0.44743 0.28973 0.81635-0.72924 0.37123-0.61762
  10  -1   2   11.71    1.23   0 0.44854 0.37023 0.81539-0.89281 0.37201-0.24848
  11  -1   7    2.29    1.49   0 0.45215 0.44933 0.81225-0.88902 0.37453 0.05511
  11   0   0    0.45    1.08   0 0.44976 0.45074 0.81433-0.80857 0.37286-0.37211
  12   0   2  725.69    3.86   0 0.45265 0.52935 0.81181-0.80759 0.37488-0.24963
   0   0  12  584.71    2.23   0 0.44147-0.44226 0.82063-0.81986 0.36722 0.36811
   1  -1  10 1367.48    3.32   0 0.44168-0.36056 0.82045-0.90150 0.36737 0.24547
   3  -2   5   42.92    0.99   0 0.44756-0.20344 0.81541-0.97776 0.37148-0.06578
   3  -2   6    3.41    1.07   0 0.44518-0.20071 0.81745-0.98054 0.36982-0.00197
   3  -2   7   26.16    1.06   0 0.44669-0.20255 0.81616-0.97848 0.37087 0.05765
   4  -2   9  203.79    1.79   0 0.44788-0.12142 0.81513-0.97680 0.37170 0.17955
   4  -1  13   29.81    1.18   0 0.44574-0.11806 0.81697-0.89797 0.37021 0.42524
   7  -2   9   36.01    1.28   0 0.44816 0.12449 0.81488-0.97536 0.37190 0.17940
   7  -1  13   96.88    1.84   0 0.44683 0.12727 0.81604-0.89602 0.37097 0.42448
   8  -2   5  286.68    2.25   0 0.44780 0.20680 0.81520-0.97527 0.37165-0.06481
   8  -2   6 1612.95    4.98   0 0.44667 0.20831 0.81617-0.97712 0.37086-0.00257
   8  -2   7  116.64    1.75   0 0.44773 0.20677 0.81526-0.97577 0.37160 0.05774
  -1   1  -1   -0.01    0.31   0 0.44092-0.51946 0.82054-0.74027 0.36694-0.42973
   1  -1   2 5595.89    3.80   0 0.44162-0.36077 0.81995-0.90074 0.36742-0.24633
   4  -2   8 2101.50    4.82   0 0.43645-0.11009 0.82430-0.98644 0.36380 0.12599
   5  -2   3   27.63    0.97   0 0.44102-0.03261 0.82046-0.98231 0.36700-0.18416
   5  -2   9   29.80    1.16   0 0.44131-0.03305 0.82021-0.98277 0.36720 0.18341
   5  -1  13   70.94    1.62   0 0.43903-0.02927 0.82214-0.90300 0.36561 0.42969
   6  -2   3 1596.35    3.96   0 0.44172 0.04925 0.81986-0.98124 0.36749-0.18442
   6  -2   9   52.85    1.38   0 0.44177 0.04894 0.81982-0.98176 0.36753 0.18358
   6  -1  -1   12.60    0.93   0 0.43795 0.05273 0.82305-0.90209 0.36485-0.42704
   6  -1  13   29.97    1.49   0 0.44025 0.05152 0.82111-0.90200 0.36646 0.42904
   7  -2   4   57.09    1.41   0 0.43968 0.13284 0.82159-0.98301 0.36607-0.12154
   7  -2   8  106.12    1.80   0 0.43964 0.13287 0.82162-0.98289 0.36604 0.12431
   8  -1  12  124.42    2.24   0 0.43764 0.21693 0.82331-0.90287 0.36464 0.36992
   9  -1   1   48.70    1.28   0 0.43629 0.30022 0.82444-0.90323 0.36369-0.30228
   9  -1  11   32.84    1.70   0 0.43787 0.29853 0.82311-0.90224 0.36480 0.30862
   9   0  -2   23.28    0.99   0 0.43977 0.29688 0.82151-0.81844 0.36613-0.48919
  10   0  -1   33.08    1.18   0 0.43917 0.37956 0.82202-0.81873 0.36571-0.42715
  11   1  -2  534.70    2.72   0 0.43729 0.46305 0.82360-0.73842 0.36439-0.48670
  12   0   3  237.90    2.47   0 0.44027 0.54151 0.82109-0.81882 0.36648-0.18026
  13   1   2  553.84    3.61   0 0.43702 0.62625 0.82383-0.73954 0.36420-0.23846
  -2   1   1   67.18    0.55   0 0.43417-0.59957 0.82659-0.74359 0.36226-0.30208
   1   0  13   16.82    1.02   0 0.42849-0.34735 0.83126-0.83056 0.35828 0.43787
   2   0  14  899.35    3.41   0 0.43295-0.26956 0.82760-0.82686 0.36141 0.49529
   3  -1  12  909.98    3.44   0 0.43142-0.18616 0.82886-0.90924 0.36033 0.37399
   4  -2   4 1922.92    3.91   0 0.43576-0.10893 0.82526-0.98733 0.36337-0.11922
   4   0  15   19.28    1.34   0 0.43499-0.10708 0.82591-0.82554 0.36283 0.55459
   5   0  15    4.92    1.34   0 0.43074-0.02066 0.82942-0.82818 0.35986 0.56006
   6  -2   8  665.70    3.20   0 0.43158 0.05848 0.82873-0.98961 0.36045 0.12928
   6   0  15    3.91    1.45   0 0.43016 0.06039 0.82989-0.82716 0.35945 0.55819
   7  -2   5  101.07    1.57   0 0.43368 0.13883 0.82700-0.98819 0.36191-0.05563
   7  -2   6  132.03    1.75   0 0.43171 0.14077 0.82862-0.98944 0.36054 0.00689
   7  -2   7   24.29    1.09   0 0.43440 0.13792 0.82640-0.98762 0.36242 0.06661
   7   0  -3   49.73    0.96   0 0.43170 0.14182 0.82863-0.82498 0.36053-0.54636
   8  -1   0   16.81    0.87   0 0.43549 0.21915 0.82549-0.90441 0.36318-0.36403
  10  -1   3   19.42    1.14   0 0.43516 0.38326 0.82577-0.90479 0.36295-0.17803
  10  -1   9   28.71    1.46   0 0.43594 0.38186 0.82511-0.90317 0.36350 0.18864
  10   1  -3   17.16    0.98   0 0.43338 0.38551 0.82725-0.74238 0.36170-0.54597
  12   0   4  670.54    3.97   0 0.43123 0.54979 0.82902-0.82543 0.36020-0.11287
   2  -1  11   25.09    1.04   0 0.42828-0.26489 0.83050-0.91208 0.35820 0.31507
   3   2  -6    2.19    0.34   0 0.41181-0.16524 0.84362-0.67854 0.34663-0.71589
   4  -2   5   20.75    1.14   0 0.42786-0.10163 0.83085-0.99367 0.35790-0.05224
   4  -2   6 2424.36    4.73   0 0.42553-0.09950 0.83274-0.99522 0.35627 0.01046
   4  -2   7  793.92    2.89   0 0.42958-0.10299 0.82944-0.99252 0.35911 0.06941
   5  -2   4   79.37    1.37   0 0.42787-0.01939 0.83084-0.99333 0.35791-0.11377
   5  -2   8   35.87    1.14   0 0.43010-0.02172 0.82902-0.99130 0.35947 0.13050
   6  -2   4 1248.45    3.64   0 0.43010 0.06075 0.82901-0.99131 0.35948-0.11514
   6  -2   7  431.25    2.56   0 0.42502 0.06523 0.83315-0.99509 0.35591 0.07256
  10  -1   8   39.79    1.56   0 0.42846 0.38974 0.83036-0.91042 0.35832 0.13264
  11   0   1   30.91    1.27   0 0.42805 0.47195 0.83069-0.82920 0.35804-0.29619
  12   0   5   14.72    1.65   0 0.42694 0.55428 0.83160-0.82954 0.35726-0.04931
  12   1   0    7.15    1.19   0 0.42494 0.55704 0.83322-0.74898 0.35585-0.35589
   4  -1  12   42.05    1.33   0 0.41844-0.09059 0.83875-0.91890 0.35136 0.38313
   5  -2   5   53.62    1.30   0 0.42150-0.01309 0.83632-0.99885 0.35351-0.04801
   5  -2   6   66.21    1.36   0 0.41983-0.01137 0.83765-0.99983 0.35233 0.01451
   5  -2   7    9.85    0.95   0 0.42341-0.01470 0.83479-0.99707 0.35484 0.07413
   6  -2   5  409.04    2.28   0 0.42409 0.06675 0.83424-0.99648 0.35532-0.04963
   6  -2   6 1016.24    3.53   0 0.42322 0.06758 0.83494-0.99749 0.35471 0.01244
   8  -1  11  126.06    2.09   0 0.42018 0.23436 0.83737-0.91684 0.35258 0.32076
   9  -1  10  603.50    3.73   0 0.42420 0.31245 0.83415-0.91347 0.35540 0.25737
  10  -1   5   17.23    1.49   0 0.42187 0.39648 0.83602-0.91617 0.35376-0.04695
  10  -1   6   43.92    1.64   0 0.42043 0.39781 0.83717-0.91658 0.35275 0.01553
  10  -1   7   85.68    1.74   0 0.42337 0.39519 0.83482-0.91469 0.35481 0.07508
   1  -1   9    1.06    0.79   0 0.41685-0.33522 0.84066-0.92063 0.35022 0.20099
   3  -1   0 3024.82    3.31   0 0.41684-0.17113 0.84067-0.92128 0.35021-0.35277
   4   0  -3 2614.11    2.54   0 0.41002-0.08227 0.84598-0.84413 0.34542-0.53244
   5  -1  12  185.33    2.01   0 0.41412-0.00461 0.84281-0.92158 0.34830 0.38558
   6  -1  12  119.95    1.82   0 0.41742 0.07458 0.84022-0.91920 0.35062 0.38366
   6   0  -3  448.43    1.60   0 0.40977 0.08178 0.84617-0.84427 0.34524-0.53174
   7  -1   0 1220.13    3.31   0 0.41254 0.16030 0.84403-0.92405 0.34719-0.34872
   9  -1   2  456.37    2.57   0 0.41793 0.31868 0.83982-0.91983 0.35098-0.22864
  -1   0   9    5.11    0.59   0 0.40420-0.48624 0.85081-0.84870 0.34143 0.20973
   2  -1   1   71.17    0.74   0 0.40790-0.24515 0.84800-0.92833 0.34404-0.28493
   3   0  14  294.34    2.35   0 0.41114-0.16521 0.84551-0.84238 0.34631 0.51046
   4   1  16  108.09    2.08   0 0.40520-0.07659 0.85005-0.76529 0.34214 0.63647
   7   0  14  270.25    2.88   0 0.41072 0.16360 0.84583-0.84206 0.34602 0.51012
   8  -1   1   45.43    1.28   0 0.40874 0.24578 0.84736-0.92719 0.34462-0.28417
   9  -1   9   34.83    1.48   0 0.41225 0.32351 0.84466-0.92228 0.34709 0.20449
  10   0   0 2361.24    5.55   0 0.40945 0.40901 0.84681-0.84501 0.34513-0.34520
  11   0   2    2.15    0.87   0 0.41184 0.48899 0.84497-0.84259 0.34680-0.22435
   0   0  11   -0.40    0.83   0 0.39941-0.39790 0.85449-0.85637 0.33807 0.33002
   2  -1  10   53.39    1.13   0 0.40114-0.23815 0.85320-0.93209 0.33928 0.27289
   3  -1  11   13.31    1.04   0 0.40527-0.16011 0.85010-0.92952 0.34219 0.33094
   4   0  14  155.27    1.90   0 0.40007-0.07220 0.85400-0.85099 0.33853 0.51805
   5   0  -3   41.56    0.81   0 0.39775 0.01185 0.85572-0.85353 0.33690-0.52337
   5   1  16  275.42    2.66   0 0.40188 0.00851 0.85265-0.76789 0.33981 0.63819
   6   0  14  123.12    1.99   0 0.40120 0.09076 0.85316-0.84950 0.33932 0.51667
   7  -1  11   40.14    1.45   0 0.40615 0.16645 0.84943-0.92748 0.34281 0.33044
   8  -1  10  171.97    2.15   0 0.40532 0.24947 0.85006-0.92819 0.34222 0.27046
   8   0  -2 2578.09    4.57   0 0.40275 0.25203 0.85199-0.84943 0.34042-0.46462
   8   1  -4   14.65    0.85   0 0.39765 0.25736 0.85579-0.77142 0.33683-0.58312
   9  -1   8  714.64    3.84   0 0.40350 0.33271 0.85143-0.92948 0.34095 0.14977
  11   1  -1   42.80    1.30   0 0.40164 0.49839 0.85282-0.76853 0.33964-0.40031
  12   1   1   14.50    1.32   0 0.40462 0.57716 0.85059-0.76650 0.34173-0.27870
   1  -1   8  333.98    1.66   0 0.39490-0.31400 0.85773-0.93758 0.33483 0.15511
   2   0  13   23.20    1.20   0 0.39367-0.23036 0.85863-0.85643 0.33396 0.46201
   5   0  14   19.05    1.32   0 0.39730 0.01251 0.85597-0.85321 0.33652 0.51973
   9  -1   4  467.14    2.90   0 0.39632 0.33983 0.85669-0.93498 0.33583-0.09021
   9  -1   7  447.38    3.08   0 0.39634 0.33966 0.85668-0.93437 0.33584 0.09374
   9   0  -1   14.65    1.07   0 0.39887 0.33785 0.85481-0.85202 0.33763-0.39857
  11   0   3    5.48    1.14   0 0.39961 0.49997 0.85426-0.85062 0.33815-0.15362
  11   0   8   -0.48    1.40   0 0.39950 0.49249 0.85434-0.85527 0.33808 0.14910
  13   2   1    5.32    1.49   0 0.39546 0.66858 0.85732-0.68969 0.33522-0.27262
   1  -1   3    0.56    0.47   0 0.39398-0.31243 0.85823-0.93939 0.33409-0.15048
   1   0  12  166.64    1.57   0 0.38682-0.30568 0.86340-0.86212 0.32903 0.40600
   2   1  15   25.86    1.10   0 0.38971-0.22587 0.86133-0.77807 0.33108 0.58669
   4  -1   0  104.55    1.05   0 0.38881-0.06175 0.86197-0.94158 0.33044-0.33258
   4  -1  11    4.73    0.92   0 0.39368-0.06697 0.85845-0.93816 0.33388 0.33964
   7  -1  10 1604.77    5.34   0 0.38879 0.18370 0.86199-0.94063 0.33042 0.28218
   8  -1   9   57.49    1.71   0 0.39176 0.26244 0.85984-0.93847 0.33252 0.21916
   9  -1   5  429.77    2.81   0 0.39337 0.34341 0.85868-0.93738 0.33366-0.02636
   9  -1   6  190.40    2.07   0 0.39336 0.34328 0.85868-0.93711 0.33365 0.03498
  11   0   4   28.15    1.29   0 0.39333 0.50648 0.85870-0.85579 0.33363-0.08679
  11   0   5    0.61    1.46   0 0.38954 0.51080 0.86145-0.85722 0.33096-0.02432
  11   0   7   28.59    1.50   0 0.39336 0.50644 0.85869-0.85460 0.33365 0.09711
  12   1   2   27.68    1.44   0 0.38897 0.59240 0.86186-0.77654 0.33056-0.20574
   5  -1   0 3208.13    4.36   0 0.38578 0.02383 0.86419-0.94398 0.32822-0.33011
   7   0  13  103.78    2.09   0 0.38429 0.18939 0.86526-0.86178 0.32716 0.46820
   9   1  -3   73.74    1.15   0 0.38108 0.35593 0.86752-0.78239 0.32489-0.50984
  10   0   1   34.94    1.23   0 0.38732 0.43111 0.86310-0.86038 0.32930-0.26752
  10   1  -2   10.21    0.91   0 0.38612 0.43230 0.86395-0.77981 0.32846-0.45076
  13   2   2   19.60    1.47   0 0.38163 0.68231 0.86713-0.70092 0.32528-0.19939
   2  -1   9    3.20    0.97   0 0.37675-0.21298 0.87060-0.95026 0.32198 0.22844
   3  -1  10  528.32    2.52   0 0.38026-0.13480 0.86816-0.94798 0.32446 0.28800
   6  -1  10  110.83    1.88   0 0.37659 0.11400 0.87071-0.94912 0.32186 0.29041
   8  -1   8   34.22    1.26   0 0.38104 0.27372 0.86762-0.94615 0.32501 0.16568
   8   0  12  868.31    4.52   0 0.37761 0.27693 0.87000-0.86630 0.32259 0.41210
   9   0  11   11.61    1.50   0 0.37945 0.35672 0.86873-0.86426 0.32389 0.35006
  10   0   9  135.14    2.23   0 0.37723 0.44065 0.87027-0.86572 0.32232 0.23011
  12   1   3   35.23    1.45   0 0.37905 0.60260 0.86901-0.78416 0.32360-0.13750
   8  -1   3   17.93    1.07   0 0.37609 0.27861 0.87136-0.94994 0.32147-0.13740
 -10  -5   1  157.66    1.77   0-0.18382-0.63347-0.53552 0.12682 0.82295-0.76275
  -9  -5   0  416.81    2.42   0-0.18392-0.55185-0.53575 0.12698 0.82278-0.82370
  -8  -7  -1  128.58    1.79   0-0.18507-0.46841-0.53842-0.03448 0.82078-0.88283
  -8  -6  -1   90.80    1.48   0-0.18554-0.46808-0.53949 0.04885 0.81997-0.88207
  -6  -8  -2  496.74    3.01   0-0.18449-0.30643-0.53707-0.11747 0.82179-0.94487
  -4   2   2  545.26    0.89   0-0.17855-0.15044-0.52331 0.68871 0.83193-0.70730
   0 -10  -2 1146.63    4.20   0-0.18571 0.18460-0.53991-0.27792 0.81966-0.94345
   1  -9  -2  493.15    2.59   0-0.18512 0.26654-0.53854-0.19753 0.82069-0.94392
 -10  -8   1   21.57    1.39   0-0.18355-0.63265-0.53512-0.11986 0.82318-0.76515
  -9  -8   0  128.04    1.98   0-0.18317-0.55138-0.53424-0.12061 0.82383-0.82558
  -6  -7  -2    6.92    1.20   0-0.18157-0.30990-0.53053-0.04209 0.82659-0.94980
  -4 -10  -2  625.40    3.50   0-0.18253-0.14529-0.53275-0.28492 0.82494-0.94823
  -4  -3  -2   70.34    1.01   0-0.18418-0.14295-0.53658 0.29261 0.82208-0.94455
  -1 -12  -1   11.50    1.44   0-0.18188 0.09834-0.53124-0.44985 0.82606-0.88900
  -1  -1  -1    0.74    0.28   0-0.18412 0.10221-0.53645 0.45434 0.82218-0.88370
   2 -12   0  399.21    2.79   0-0.18312 0.34428-0.53412-0.44761 0.82392-0.82671
   3 -11   0  575.11    2.96   0-0.18215 0.42628-0.53187-0.36812 0.82560-0.82752
 -10  -7   1   79.01    1.69   0-0.17978-0.63649-0.52672-0.04583 0.82947-0.76958
 -10  -6   1   56.02    1.43   0-0.17968-0.63687-0.52648 0.03596 0.82965-0.76956
  -9  -7   0 1326.71    4.66   0-0.18000-0.55466-0.52722-0.04545 0.82911-0.83055
  -9  -6   0   38.06    1.25   0-0.17978-0.55541-0.52670 0.03588 0.82949-0.83029
  -8  -3   0   66.59    1.18   0-0.17733-0.47701-0.52102 0.27646 0.83360-0.83315
  -5  -9  -2  262.19    2.30   0-0.18085-0.22819-0.52919-0.20705 0.82767-0.95176
  -5  -4  -2    8.12    1.06   0-0.17995-0.22860-0.52709 0.20123 0.82920-0.95176
  -3 -12  -1    5.00    1.29   0-0.18122-0.06555-0.53005-0.45217 0.82703-0.89073
  -3 -10  -2    1.36    1.27   0-0.17855-0.06660-0.52386-0.29357 0.83155-0.95438
  -2 -12  -1    8.15    1.40   0-0.18033 0.01626-0.52798-0.45397 0.82855-0.89215
  -1 -10  -2    9.53    1.05   0-0.18074 0.09884-0.52894-0.29002 0.82785-0.95278
   1 -11  -1   43.31    1.37   0-0.18023 0.26064-0.52775-0.37165 0.82872-0.89225
   2 -13   1    7.48    1.50   0-0.17882 0.34081-0.52449-0.53852 0.83110-0.77235
   2 -10  -1  449.00    2.53   0-0.17899 0.34211-0.52489-0.29334 0.83081-0.89376
  -7  -4  -1  138.68    1.41   0-0.17589-0.39670-0.51771 0.19100 0.83599-0.89703
  -5 -11  -1   24.50    1.52   0-0.17718-0.23200-0.52071-0.37871 0.83385-0.89680
  -3  -1  -1  277.55    1.01   0-0.17794-0.06748-0.52247 0.44270 0.83258-0.89286
  -2 -10  -2 1264.21    4.55   0-0.17846 0.01421-0.52368-0.29484 0.83170-0.95626
  -1  -3  -2 8895.81    6.21   0-0.17840 0.09782-0.52356 0.27892 0.83179-0.95463
   1  -8  -2   21.24    1.17   0-0.17775 0.26036-0.52205-0.13220 0.83288-0.95699
   3  -8  -1    6.56    0.91   0-0.17651 0.42186-0.51915-0.13483 0.83496-0.89729
   4 -11   1   53.88    1.24   0-0.17588 0.50230-0.51770-0.38244 0.83600-0.77701
   4  -9   0   16.96    0.87   0-0.17618 0.50378-0.51839-0.21815 0.83550-0.83685
  -9  -3   1  296.45    1.78   0-0.17162-0.56449-0.50792 0.26366 0.84291-0.78104
  -6 -10  -1   58.15    1.46   0-0.17514-0.31525-0.51612-0.30187 0.83717-0.90015
  -5  -8  -2    5.15    1.31   0-0.17440-0.23438-0.51441-0.14056 0.83837-0.96205
  -4  -9  -2   32.52    1.34   0-0.17347-0.15329-0.51224-0.22381 0.83990-0.96292
  -3  -3  -2 2704.00    3.84   0-0.17565-0.06940-0.51731 0.27325 0.83633-0.95865
  -2  -3  -2  100.36    1.11   0-0.17301 0.01021-0.51117 0.26708 0.84064-0.96292
  -2  -1  -1   68.61    0.62   0-0.17297 0.00987-0.51108 0.43125 0.84071-0.90104
   1  -5  -2  868.28    2.35   0-0.17559 0.25946-0.51719 0.10829 0.83641-0.95961
   1  -2  -1   69.04    0.56   0-0.17437 0.25869-0.51434 0.35199 0.83842-0.89882
   2  -3  -1   97.94    0.82   0-0.17239 0.33885-0.50972 0.26479 0.84166-0.90239
   3 -12   1    5.95    1.18   0-0.17439 0.41860-0.51437-0.46771 0.83840-0.78025
   3  -5  -1  362.47    1.41   0-0.17339 0.42137-0.51204 0.10353 0.84004-0.90107
   5  -9   1  128.77    1.38   0-0.17228 0.58243-0.50947-0.22693 0.84183-0.78182
  -8  -9   0  131.54    2.11   0-0.17059-0.48191-0.50559-0.23095 0.84451-0.84514
  -6  -1   0    1.50    0.63   0-0.16869-0.32236-0.50116 0.41972 0.84753-0.84700
  -5  -7  -2 1276.51    4.14   0-0.16997-0.23866-0.50416-0.06806 0.84549-0.96857
  -5  -5  -2  262.84    1.90   0-0.17168-0.23681-0.50814 0.10065 0.84275-0.96575
  -4 -11  -1   53.70    1.72   0-0.17054-0.15677-0.50547-0.39402 0.84459-0.90646
  -1  -9  -2  463.01    2.72   0-0.16997 0.08838-0.50416-0.23234 0.84549-0.96937
   0 -11  -1   26.95    1.32   0-0.17244 0.17184-0.50991-0.38964 0.84152-0.90614
   1 -12   0    7.30    1.20   0-0.17162 0.25226-0.50802-0.47362 0.84284-0.84555
   3  -7  -1  207.45    1.42   0-0.17024 0.41748-0.50478-0.06776 0.84506-0.90691
  -9  -9   1   -0.30    1.40   0-0.16910-0.56902-0.50188-0.23551 0.84735-0.78727
  -7  -7  -1    0.52    1.15   0-0.16722-0.40420-0.49749-0.07445 0.85031-0.91107
  -7  -5  -1  251.18    1.88   0-0.16827-0.40352-0.49993 0.09157 0.84867-0.90950
  -7  -2   0    4.85    0.76   0-0.16714-0.40534-0.49729 0.33467 0.85044-0.84938
  -6  -3  -1   43.44    0.99   0-0.16725-0.32348-0.49756 0.25304 0.85027-0.91072
  -5  -6  -2   10.35    1.25   0-0.16915-0.23925-0.50199 0.01166 0.84728-0.97045
  -4  -4  -2  565.57    2.24   0-0.16772-0.15896-0.49866 0.17314 0.84953-0.97134
  -3  -9  -2  659.94    3.25   0-0.16990-0.07536-0.50373-0.23274 0.84609-0.96998
  -2  -9  -2    5.20    1.18   0-0.16859 0.00532-0.50068-0.23576 0.84816-0.97232
   0  -8  -2 2565.19    5.33   0-0.16720 0.16790-0.49743-0.15749 0.85035-0.97380
   0  -4  -2 4700.03    4.89   0-0.16987 0.17180-0.50368 0.17695 0.84612-0.96899
   1 -13   1  165.19    2.27   0-0.16807 0.24724-0.49947-0.56383 0.84898-0.78983
   2  -9  -1    2.84    0.95   0-0.16696 0.33124-0.49687-0.23928 0.85073-0.91387
   3 -10   0    9.49    1.16   0-0.16674 0.41251-0.49636-0.32263 0.85107-0.85345
   3  -6  -1   45.04    0.88   0-0.16829 0.41575-0.49997 0.00964 0.84864-0.91012
   4  -4   0  415.54    1.11   0-0.16428 0.49476-0.49059 0.16355 0.85489-0.85392
  -8  -4   0 1821.87    4.27   0-0.16367-0.49041-0.48981 0.16299 0.85736-0.85317
  -7  -6  -1  250.27    2.06   0-0.16601-0.40551-0.49529 0.00446 0.85377-0.91157
  -6  -9  -1   98.31    1.86   0-0.16554-0.32426-0.49419-0.24174 0.85449-0.91244
  -5 -10  -1  156.17    2.11   0-0.16552-0.24282-0.49413-0.32386 0.85453-0.91278
  -4  -8  -2  528.32    2.79   0-0.16682-0.15984-0.49717-0.15722 0.85252-0.97349
  -3 -11  -1   72.98    1.50   0-0.16699-0.07854-0.49757-0.40247 0.85225-0.91145
  -2 -11  -1   26.53    1.44   0-0.16566 0.00233-0.49445-0.40510 0.85432-0.91418
   0 -12   0  341.30    2.78   0-0.16406 0.16286-0.49072-0.49121 0.85677-0.85663
   1 -10  -1    4.17    0.88   0-0.16664 0.24880-0.49675-0.32152 0.85280-0.91514
   2 -11   0   10.51    1.12   0-0.16583 0.32893-0.49485-0.40481 0.85405-0.85522
   4  -8   0 1820.65    3.88   0-0.16402 0.49312-0.49062-0.16371 0.85683-0.85747
 -10  -8   2  992.26    4.48   0-0.16186-0.65347-0.48556-0.16975 0.86070-0.73316
 -10  -4   2  696.97    2.89   0-0.16109-0.65632-0.48375 0.15706 0.86186-0.73396
  -8  -8   0  261.28    2.37   0-0.16380-0.48890-0.49011-0.16513 0.85776-0.85314
  -3  -8  -2   27.83    1.23   0-0.16146-0.08330-0.48463-0.16961 0.86130-0.98120
  -1  -8  -2   25.99    1.35   0-0.16124 0.08060-0.48411-0.16982 0.86163-0.98246
  -9  -8   1   58.98    1.66   0-0.16067-0.57370-0.48293-0.17177 0.86198-0.79779
  -9  -4   1   33.16    1.06   0-0.15837-0.57727-0.47753 0.15099 0.86539-0.79985
  -8  -7   0   62.57    1.44   0-0.15844-0.49451-0.47770-0.09503 0.86529-0.86141
  -4 -10  -1   12.09    1.33   0-0.15826-0.16877-0.47726-0.34039 0.86556-0.92381
  -4  -7  -2   17.19    0.97   0-0.16118-0.16508-0.48411-0.08804 0.86122-0.98143
  -4  -6  -2  832.67    3.09   0-0.15869-0.16790-0.47829-0.01146 0.86492-0.98489
  -4  -5  -2    9.20    0.91   0-0.16058-0.16613-0.48272 0.07504 0.86211-0.98250
  -3 -12   0    6.71    1.58   0-0.15989-0.08570-0.48109-0.50024 0.86315-0.86070
  -3  -4  -2   72.26    1.18   0-0.15982-0.08489-0.48093 0.15526 0.86325-0.98395
  -2 -12   0  388.81    3.09   0-0.15838-0.00651-0.47756-0.50429 0.86537-0.86298
  -2  -8  -2 2193.31    5.23   0-0.15940-0.00364-0.47995-0.17382 0.86387-0.98457
  -1 -12   0   10.63    1.38   0-0.15968 0.07783-0.48061-0.50097 0.86345-0.86187
  -1  -4  -2   30.04    1.01   0-0.15924 0.07875-0.47957 0.15374 0.86411-0.98548
   0  -7  -2   14.05    0.98   0-0.16103 0.16290-0.48376-0.08821 0.86145-0.98340
   0  -5  -2    1.10    0.90   0-0.16006 0.16086-0.48148 0.07243 0.86290-0.98515
   2 -12   1    9.12    1.19   0-0.15876 0.32124-0.47845-0.50312 0.86482-0.80349
   4 -10   1   13.42    1.12   0-0.15734 0.48469-0.47511-0.34344 0.86691-0.80660
   5  -8   1  112.03    1.21   0-0.15718 0.56814-0.47474-0.17957 0.86714-0.80578
   6  -4   2  858.95    0.89   0-0.13370 0.62871-0.41939 0.09199 0.89891-0.77529
 -10  -7   2   58.34    1.59   0-0.15655-0.65934-0.47370-0.09886 0.86794-0.74356
 -10  -5   2   22.42    1.07   0-0.15497-0.66198-0.46997 0.06160 0.87025-0.74569
  -9  -7   1   42.84    1.45   0-0.15497-0.57944-0.46998-0.10246 0.87023-0.80697
  -8  -6   0  236.02    2.01   0-0.15589-0.49722-0.47213-0.01816 0.86891-0.86628
  -8  -5   0   14.67    1.01   0-0.15747-0.49622-0.47584 0.06778 0.86661-0.86462
  -6  -8  -1   91.79    1.52   0-0.15772-0.33254-0.47643-0.17754 0.86624-0.92505
  -5 -11   0  457.41    3.36   0-0.15534-0.25326-0.47085-0.42871 0.86970-0.86562
  -2  -4  -2  530.31    2.03   0-0.15637-0.00606-0.47327 0.14772 0.86821-0.98931
   0  -6  -2  170.34    1.43   0-0.15791 0.15947-0.47687-0.01353 0.86596-0.98743
   2 -13   2   17.68    1.21   0-0.15772 0.31958-0.47642-0.58740 0.86624-0.74320
   2  -8  -1   54.33    1.13   0-0.15515 0.31983-0.47039-0.18382 0.86998-0.92984
   4  -7   0   31.16    0.99   0-0.15390 0.48318-0.46746-0.10498 0.87178-0.87010
 -10  -6   2  726.77    3.43   0-0.15414-0.66230-0.46810-0.02257 0.87167-0.74747
  -9  -6   1   95.46    1.55   0-0.15208-0.58289-0.46326-0.02728 0.87460-0.81082
  -9  -5   1  133.44    1.60   0-0.15266-0.58248-0.46461 0.05643 0.87379-0.80990
  -8  -2   1   50.08    0.96   0-0.15236-0.50229-0.46391 0.30174 0.87421-0.81037
  -6 -10   0  907.94    4.37   0-0.15237-0.33756-0.46393-0.35388 0.87420-0.87043
  -6  -4  -1  183.88    1.59   0-0.15444-0.33599-0.46881 0.14239 0.87124-0.93081
  -5  -9  -1  127.39    1.82   0-0.15501-0.25342-0.47015-0.26559 0.87042-0.92884
  -3 -10  -1   20.69    1.32   0-0.15375-0.09116-0.46717-0.35069 0.87224-0.93083
  -3  -7  -2 1251.39    3.80   0-0.15521-0.08948-0.47061-0.10138 0.87014-0.99033
  -3  -5  -2 1375.15    3.45   0-0.15271-0.09184-0.46475 0.05716 0.87371-0.99411
  -2  -7  -2   40.01    1.24   0-0.15281-0.01009-0.46497-0.10716 0.87357-0.99386
  -1 -10  -1    2.67    1.28   0-0.15325 0.07101-0.46601-0.35292 0.87294-0.93212
  -1  -7  -2 2000.97    4.48   0-0.15463 0.07382-0.46925-0.10343 0.87097-0.99175
   1 -11   0  417.13    2.77   0-0.15400 0.23510-0.46777-0.43207 0.87187-0.87002
   1  -9  -1   51.75    1.29   0-0.15250 0.23491-0.46424-0.27199 0.87401-0.93296
   3 -11   1   74.03    1.45   0-0.15442 0.39930-0.46876-0.43157 0.87127-0.80869
  -9  -2   2    4.68    0.75   0-0.14854-0.58748-0.45541 0.29255 0.87963-0.75543
  -6  -7  -1  244.71    2.05   0-0.15182-0.33857-0.46312-0.10865 0.87505-0.93388
  -3  -6  -2   15.88    0.95   0-0.15188-0.09307-0.46325-0.02630 0.87497-0.99512
  -2 -10  -1  445.27    2.86   0-0.15148-0.01231-0.46231-0.35604 0.87554-0.93296
  -2  -5  -2    6.03    1.02   0-0.14964-0.01380-0.45798 0.04904 0.87811-0.99888
  -1  -6  -2   29.43    1.12   0-0.15056 0.06984-0.46015-0.02995 0.87683-0.99704
  -1  -5  -2  862.56    2.55   0-0.15146 0.07101-0.46227 0.05378 0.87556-0.99628
   3 -12   2   35.82    1.48   0-0.14922 0.39303-0.45700-0.52544 0.87869-0.75317
   3  -9   0   46.24    1.14   0-0.15000 0.39603-0.45884-0.27748 0.87761-0.87468
   4  -6   0   83.72    0.96   0-0.14741 0.47721-0.45274-0.03784 0.88119-0.87824
   4  -5   0    4.73    0.64   0-0.14761 0.47624-0.45321 0.04427 0.88092-0.87874
  -9  -9   2 1312.88    5.38   0-0.14694-0.58654-0.45206-0.28438 0.88177-0.75749
  -8  -9   1   58.98    1.67   0-0.14857-0.50391-0.45588-0.28078 0.87954-0.81594
  -7  -3   0 1513.80    3.40   0-0.14588-0.42700-0.44955 0.20536 0.88322-0.88238
  -4 -11   0    3.73    1.20   0-0.14835-0.17900-0.45537-0.44426 0.87983-0.87573
  -4  -9  -1   32.30    1.36   0-0.14621-0.18059-0.45033-0.28535 0.88277-0.94000
  -4  -2  -1  833.14    2.07   0-0.14760-0.17962-0.45361 0.29236 0.88086-0.94107
  -2  -6  -2 1031.96    3.12   0-0.14878-0.01397-0.45638-0.03381 0.87924-0.99917
   0 -11   0    1.54    1.21   0-0.14747 0.14878-0.45331-0.44985 0.88104-0.87822
   1 -12   1   14.64    1.27   0-0.14785 0.22875-0.45419-0.52764 0.88053-0.81527
   2 -10   0  820.89    3.35   0-0.14831 0.31196-0.45528-0.36313 0.87988-0.87582
   2  -7  -1   10.11    0.91   0-0.14609 0.31174-0.45004-0.12254 0.88293-0.94120
   4 -11   2    3.11    0.98   0-0.14619 0.47380-0.45028-0.44951 0.88280-0.75464
   5  -7   1  246.93    1.41   0-0.14352 0.55502-0.44400-0.12884 0.88639-0.82045
  -6   0   1  281.28    0.96   0-0.13735-0.35479-0.42955 0.43138 0.89452-0.83299
  -5  -8  -1  109.83    1.58   0-0.14565-0.26308-0.44912-0.20475 0.88358-0.94223
  -3 -11   0  557.57    3.45   0-0.14310-0.10278-0.44313-0.45636 0.88700-0.88146
 -10  -8   3   41.23    1.59   0-0.14054-0.67466-0.43764-0.21703 0.89032-0.70573
  -7  -1   1  344.62    1.34   0-0.13779-0.43575-0.43114 0.35105 0.89389-0.83228
  -6  -9   0   36.34    1.46   0-0.14029-0.34983-0.43704-0.29873 0.89065-0.88686
  -5 -10   0    1.79    1.31   0-0.14166-0.26672-0.44026-0.37761 0.88885-0.88497
  -3  -9  -1  291.56    2.38   0-0.14053-0.10462-0.43760-0.29796 0.89034-0.94722
  -2 -11   0   11.94    1.26   0-0.14105-0.02268-0.43882-0.46113 0.88966-0.88424
   0 -12   1   71.03    1.69   0-0.14012 0.13860-0.43664-0.54474 0.89087-0.82343
   1  -8  -1   43.33    1.32   0-0.13969 0.22223-0.43562-0.21817 0.89143-0.94837
  -9  -8   2    4.65    1.21   0-0.13711-0.59736-0.42969-0.22437 0.89474-0.77009
  -8  -8   1    0.19    1.13   0-0.13936-0.51016-0.43499-0.21300 0.89185-0.83329
  -7  -7   0 2194.22    5.66   0-0.13868-0.43295-0.43338-0.13917 0.89273-0.89092
  -5  -7  -1  249.72    2.11   0-0.13804-0.27051-0.43188-0.13939 0.89355-0.95243
  -3 -12   1    6.55    1.56   0-0.13852-0.10601-0.43300-0.54827 0.89294-0.82628
  -2  -9  -1    3.12    1.20   0-0.13871-0.02456-0.43346-0.30333 0.89269-0.95068
  -1 -12   1   12.53    1.49   0-0.13678 0.05452-0.42890-0.55222 0.89517-0.82825
  -1  -9  -1   43.81    1.25   0-0.13896 0.05733-0.43404-0.30194 0.89237-0.94950
   2 -11   1   24.65    1.28   0-0.13768 0.30066-0.43102-0.46865 0.89402-0.82693
   2  -6  -1  113.72    1.22   0-0.13906 0.30452-0.43428-0.05623 0.89223-0.94957
   4  -9   1   35.66    0.99   0-0.13742 0.46557-0.43042-0.30605 0.89434-0.82723
 -10  -7   3   17.00    1.37   0-0.13332-0.68257-0.42097-0.15170 0.89908-0.71655
  -8  -3   1    6.57    0.88   0-0.13342-0.52065-0.42121 0.17691 0.89895-0.83848
  -7  -6   0   57.23    1.40   0-0.13377-0.43800-0.42202-0.06832 0.89852-0.89767
  -7  -4   0   29.36    1.03   0-0.13583-0.43635-0.42691 0.10053 0.89591-0.89652
  -6  -2   0  173.80    1.26   0-0.13273-0.35837-0.41958 0.25751 0.89981-0.90042
  -5 -11   1   21.03    1.55   0-0.13368-0.27416-0.42183-0.47705 0.89862-0.83310
  -5  -4  -1   64.63    1.26   0-0.13437-0.27428-0.42346 0.09847 0.89776-0.95829
  -4  -8  -1   42.02    1.15   0-0.13594-0.19079-0.42716-0.22639 0.89577-0.95452
  -2 -12   1    7.79    1.23   0-0.13632-0.02821-0.42807-0.55281 0.89529-0.82964
   0  -2  -1  180.00    0.77   0-0.13634 0.13835-0.42811 0.26583 0.89526-0.95498
   1 -10   0    0.75    1.06   0-0.13390 0.21594-0.42233-0.39271 0.89836-0.89086
   1   1   1    1.57    0.29   0-0.13630 0.21908-0.42802 0.51052 0.89531-0.83345
   2 -12   2  471.71    3.07   0-0.13393 0.29588-0.42240-0.55956 0.89832-0.76992
   3 -10   1   18.21    1.11   0-0.13344 0.37933-0.42126-0.39676 0.89892-0.83221
   3  -8   0   65.65    1.19   0-0.13453 0.38140-0.42382-0.23056 0.89756-0.89240
   5  -6   1  130.98    0.98   0-0.13229 0.54424-0.41854-0.07258 0.90036-0.83321
  -9  -3   2  612.68    2.45   0-0.13033-0.60573-0.41414 0.17003 0.90284-0.78085
  -8  -7   1  126.61    1.81   0-0.13088-0.52183-0.41544-0.15700 0.90216-0.83936
  -7  -5   0   32.51    1.13   0-0.13258-0.43927-0.41947 0.01138 0.90006-0.90004
  -5  -6  -1  129.17    1.54   0-0.13303-0.27560-0.42054-0.06916 0.89950-0.95936
  -5  -5  -1    1.31    1.12   0-0.13086-0.27765-0.41540 0.00767 0.90218-0.96175
  -5  -1   0 3188.72    3.40   0-0.12984-0.27986-0.41299 0.33274 0.90343-0.90381
  -4 -10   0  804.81    3.89   0-0.13327-0.19378-0.42112-0.39692 0.89919-0.89529
  -3  -2  -1  101.23    0.94   0-0.13122-0.11386-0.41625 0.25486 0.90174-0.96231
   2  -9   0   11.26    1.02   0-0.13061 0.29516-0.41481-0.32094 0.90249-0.89688
   5  -9   2  260.54    1.72   0-0.13106 0.54160-0.41587-0.32073 0.90194-0.77319
   5  -5   1    0.60    0.52   0-0.12896 0.53993-0.41091 0.00052 0.90450-0.83960
 -10  -6   3    5.44    1.10   0-0.12811-0.68905-0.40872-0.08243 0.90568-0.72145
 -10  -4   3  155.30    1.57   0-0.12787-0.68914-0.40816 0.08197 0.90596-0.72262
  -9  -7   2  722.74    3.61   0-0.12979-0.60473-0.41271-0.16026 0.90364-0.78079
  -6 -10   1   52.97    1.48   0-0.12987-0.36009-0.41289-0.40466 0.90355-0.83893
  -6  -8   0  234.89    2.13   0-0.13007-0.36009-0.41337-0.24059 0.90330-0.90081
  -5  -9   0  408.11    2.89   0-0.12831-0.27993-0.40920-0.32611 0.90544-0.90161
  -3  -8  -1    8.56    1.14   0-0.12922-0.11599-0.41134-0.24182 0.90435-0.96215
   0  -8  -1   76.62    1.29   0-0.13033 0.13128-0.41399-0.24031 0.90298-0.95991
   1  -3  -1  269.35    1.13   0-0.12991 0.21427-0.41298 0.16838 0.90350-0.96249
 -10  -5   3   51.20    1.27   0-0.12578-0.69091-0.40364-0.00501 0.90824-0.72551
  -9  -9   3    0.78    1.27   0-0.12678-0.60847-0.40601-0.33031 0.90705-0.72141
  -9  -6   2   60.82    1.43   0-0.12400-0.61089-0.39941-0.09126 0.91034-0.78808
  -8  -9   2    2.23    1.22   0-0.12656-0.52700-0.40548-0.33050 0.90732-0.78257
  -8  -6   1   88.90    1.50   0-0.12590-0.52726-0.40393-0.08648 0.90810-0.84667
  -8  -4   1   41.74    1.15   0-0.12511-0.52854-0.40205 0.07584 0.90904-0.84806
  -8  -1   2   23.21    0.71   0-0.12312-0.53191-0.39732 0.31698 0.91137-0.78955
  -4 -11   1   54.36    1.74   0-0.12591-0.20102-0.40393-0.49562 0.90810-0.84238
  -4  -7  -1  136.36    1.55   0-0.12710-0.19965-0.40675-0.16514 0.90668-0.96549
  -4  -3  -1  104.87    1.11   0-0.12675-0.20025-0.40594 0.16259 0.90709-0.96798
  -3 -10   0   10.81    1.17   0-0.12712-0.11758-0.40681-0.41082 0.90665-0.90183
  -3   0   0    0.67    0.37   0-0.12174-0.12341-0.39405 0.39428 0.91296-0.91371
  -2  -8  -1   52.99    1.40   0-0.12571-0.03726-0.40347-0.25013 0.90833-0.96600
  -1 -10   0    2.66    1.25   0-0.12522 0.04422-0.40229-0.41717 0.90891-0.90491
  -1  -8  -1   47.39    1.36   0-0.12594 0.04489-0.40402-0.24999 0.90805-0.96542
   1 -12   2   27.48    1.47   0-0.12391 0.20469-0.39920-0.58305 0.91044-0.78187
   1 -11   1   41.71    1.18   0-0.12687 0.20816-0.40623-0.49386 0.90694-0.84042
   3 -12   3   11.02    1.41   0-0.12435 0.36906-0.40025-0.58223 0.90993-0.71963
   3 -11   2 1031.01    3.98   0-0.12557 0.37049-0.40314-0.49713 0.90849-0.78026
   4 -10   2  617.08    2.89   0-0.12318 0.45096-0.39747-0.42101 0.91129-0.78286
  -9  -5   2  252.21    2.03   0-0.12106-0.61408-0.39249-0.01601 0.91385-0.79131
  -9  -4   2   33.16    1.08   0-0.12260-0.61279-0.39616 0.06992 0.91207-0.79003
  -8  -5   1  108.46    1.43   0-0.12341-0.53017-0.39807-0.01047 0.91114-0.84977
  -2 -10   0  797.22    3.68   0-0.12413-0.03936-0.39979-0.41816 0.91029-0.90480
  -2  -2  -1    0.79    0.66   0-0.12112-0.04202-0.39263 0.23015 0.91378-0.97395
  -1  -2  -1   71.06    0.73   0-0.12166 0.04113-0.39392 0.23213 0.91316-0.97318
   3  -7   0 1530.49    3.45   0-0.12048 0.36803-0.39111-0.18145 0.91451-0.90935
 -10  -8   4 1588.69    5.72   0-0.12045-0.69480-0.39111-0.26456 0.91408-0.66964
  -6  -7   0   58.60    1.32   0-0.12092-0.36927-0.39223-0.17971 0.91354-0.91208
  -4  -9   0   15.91    1.31   0-0.11888-0.20790-0.38737-0.34850 0.91586-0.91271
  -4  -6  -1  177.41    1.62   0-0.12084-0.20587-0.39203-0.09800 0.91364-0.97385
  -4  -4  -1    0.22    1.06   0-0.11914-0.20912-0.38801 0.06087 0.91556-0.97711
  -3 -11   1   77.14    1.61   0-0.12040-0.12529-0.39100-0.50909 0.91413-0.84910
  -3  -7  -1  201.69    1.85   0-0.11924-0.12546-0.38824-0.18363 0.91545-0.97436
   0 -11   1   29.51    1.40   0-0.12024 0.12004-0.39060-0.50960 0.91432-0.84876
   0  -7  -1   27.83    1.25   0-0.11853 0.11970-0.38654-0.18570 0.91626-0.97381
   1  -9   0 1609.03    4.47   0-0.11805 0.20049-0.38540-0.35059 0.91680-0.91217
   1  -6  -1   10.27    1.10   0-0.12017 0.20422-0.39043-0.09966 0.91440-0.97251
   4 -11   3   34.83    1.33   0-0.11760 0.44467-0.38432-0.51580 0.91730-0.72801
   4  -8   1   40.48    1.11   0-0.11799 0.44682-0.38526-0.26868 0.91686-0.85026
  -9  -8   3   76.52    1.67   0-0.11498-0.61875-0.37820-0.27689 0.91982-0.73598
  -8  -8   2 1259.21    4.81   0-0.11489-0.53761-0.37800-0.27700 0.91991-0.79694
  -6  -9   1   98.73    1.89   0-0.11561-0.37426-0.37970-0.35605 0.91912-0.85584
  -6  -3   0   22.78    0.92   0-0.11589-0.37475-0.38039 0.13598 0.91881-0.91916
  -5 -10   1  150.85    2.03   0-0.11784-0.29048-0.38503-0.43286 0.91663-0.85231
  -5  -8   0   16.40    1.40   0-0.11652-0.29221-0.38187-0.27155 0.91812-0.91673
  -4  -5  -1   63.67    1.15   0-0.11729-0.20953-0.38371-0.02389 0.91725-0.97816
  -3 -12   2   33.82    1.60   0-0.11784-0.12780-0.38502-0.59669 0.91664-0.78984
  -2 -11   1   26.19    1.30   0-0.11731-0.04642-0.38376-0.51627 0.91723-0.85291
   0 -12   2  734.60    3.88   0-0.11764 0.11637-0.38453-0.59755 0.91687-0.79021
   1  -5  -1  529.10    1.97   0-0.11484 0.19878-0.37789-0.03052 0.91996-0.97867
   1  -4  -1  112.18    1.07   0-0.11593 0.20003-0.38048 0.05430 0.91876-0.97776
   2 -10   1  441.85    2.56   0-0.11689 0.28078-0.38276-0.43571 0.91770-0.85222
  -5 -11   2  251.86    2.68   0-0.11316-0.29526-0.37371-0.52588 0.92192-0.79601
  -3  -3  -1   -1.74    0.86   0-0.11288-0.13059-0.37304 0.12609 0.92223-0.98433
  -2 -12   2  436.87    3.20   0-0.11483-0.04980-0.37767-0.60402 0.92011-0.79280
  -2  -7  -1    7.76    0.91   0-0.11503-0.04864-0.37817-0.19412 0.91988-0.97902
  -1 -12   2   26.90    1.42   0-0.11480 0.03234-0.37761-0.60388 0.92014-0.79361
  -1  -7  -1  354.99    2.05   0-0.11471 0.03391-0.37740-0.19488 0.92024-0.97925
   2  -8   0 4173.22    6.34   0-0.11437 0.27930-0.37657-0.27778 0.92062-0.91712
   3  -9   1  292.21    1.99   0-0.11250 0.35872-0.37212-0.36398 0.92264-0.85696
 -10  -7   4    7.56    1.27   0-0.11093-0.70525-0.36862-0.20463 0.92404-0.68030
  -7  -7   1    0.02    1.26   0-0.11018-0.46217-0.36683-0.20574 0.92484-0.86330
  -7  -2   1    6.95    0.70   0-0.10890-0.46349-0.36377 0.20072 0.92619-0.86561
  -6  -4   0   82.34    1.29   0-0.10978-0.38048-0.36587 0.03946 0.92526-0.92546
  -3  -9   0   45.21    1.24   0-0.11194-0.13313-0.37102-0.36522 0.92296-0.92026
  -3  -6  -1   41.63    1.08   0-0.11153-0.13346-0.37005-0.11979 0.92340-0.98374
   0  -6  -1  271.76    1.80   0-0.10907 0.11050-0.36418-0.12578 0.92601-0.98496
   2 -12   3    5.29    1.24   0-0.11043 0.27479-0.36742-0.61439 0.92457-0.73620
   2 -11   2    3.24    1.22   0-0.11049 0.27457-0.36757-0.53186 0.92451-0.79799
   5  -8   2    4.53    0.86   0-0.10781 0.51809-0.36119-0.29363 0.92732-0.80038
  -6 -10   2  727.29    3.98   0-0.10805-0.38217-0.36184-0.45655 0.92693-0.80286
  -4 -10   1   10.77    1.19   0-0.10857-0.21847-0.36309-0.45393 0.92638-0.86280
  -3  -5  -1  352.53    1.96   0-0.10608-0.13865-0.35714-0.05027 0.92896-0.98931
  -2  -9   0   11.23    1.17   0-0.10809-0.05598-0.36194-0.37409 0.92688-0.92447
  -2  -6  -1  111.35    1.44   0-0.10577-0.05700-0.35641-0.13356 0.92928-0.98907
  -1  -9   0 1591.94    4.73   0-0.10768 0.02602-0.36096-0.37556 0.92731-0.92495
   0  -3  -1  126.69    0.89   0-0.10824 0.11017-0.36229 0.11814 0.92673-0.98694
   1 -10   1    4.20    1.16   0-0.10559 0.18808-0.35598-0.46150 0.92947-0.86469
   3  -6   0   21.39    0.83   0-0.10757 0.35504-0.36071-0.12941 0.92742-0.92425
   3  -3   0  149.34    0.74   0-0.10262 0.35120-0.34889 0.10452 0.93247-0.92969
 -10  -6   4  600.56    3.25   0-0.10277-0.71331-0.34931-0.14157 0.93241-0.68733
  -9  -7   3   99.32    1.71   0-0.10514-0.62938-0.35496-0.21808 0.93002-0.74632
  -8  -9   3   76.34    1.72   0-0.10537-0.54702-0.35550-0.38143 0.92979-0.74481
  -8  -7   2   35.65    1.40   0-0.10458-0.54845-0.35362-0.21918 0.93059-0.80723
  -7   0   2   14.96    0.55   0-0.09807-0.47514-0.33808 0.33894 0.93702-0.81434
  -6  -8   1   90.54    1.77   0-0.10259-0.38748-0.34888-0.30495 0.93259-0.86961
  -5  -9   1  131.30    1.99   0-0.10262-0.30608-0.34894-0.38681 0.93256-0.86904
  -5  -7   0   31.06    1.16   0-0.10559-0.30316-0.35604-0.21614 0.92956-0.92791
  -4 -11   2    4.95    1.44   0-0.10380-0.22210-0.35176-0.54710 0.93138-0.80544
  -4  -8   0 1801.37    5.00   0-0.10539-0.22162-0.35555-0.29843 0.92977-0.92767
  -3  -4  -1  106.77    1.15   0-0.10552-0.13939-0.35587 0.03038 0.92963-0.99017
  -1  -6  -1   14.05    0.90   0-0.10512 0.02392-0.35492-0.13489 0.93004-0.99001
 -10  -8   5   13.53    1.42   0-0.10119-0.71417-0.34568-0.30972 0.93420-0.62741
  -9  -2   3    1.63    0.79   0-0.09916-0.63647-0.34083 0.17682 0.93619-0.75268
  -8  -2   2 2242.64    3.90   0-0.09839-0.55641-0.33899 0.17662 0.93693-0.81370
  -7  -6   1  245.50    1.97   0-0.10198-0.47007-0.34756-0.14322 0.93343-0.87106
  -3 -10   1   21.54    1.16   0-0.10210-0.14330-0.34784-0.47031 0.93331-0.86892
  -2  -3  -1   99.75    0.97   0-0.10239-0.06043-0.34854 0.10511 0.93302-0.99318
  -1  -3  -1  270.26    1.32   0-0.10055 0.02022-0.34415 0.10067 0.93483-0.99511
   0  -5  -1   66.28    0.98   0-0.10231 0.10399-0.34836-0.05977 0.93309-0.99233
   0  -4  -1  386.69    1.61   0-0.10077 0.10256-0.34468 0.01866 0.93461-0.99445
   1 -12   3   36.69    1.45   0-0.10152 0.18166-0.34647-0.63604 0.93388-0.74691
   1 -11   2  536.72    3.15   0-0.10060 0.18137-0.34426-0.55561 0.93479-0.80871
   3 -12   4   17.74    1.51   0-0.10107 0.34545-0.34539-0.63771 0.93432-0.68521
   3 -10   2    0.90    1.01   0-0.10032 0.34554-0.34360-0.47348 0.93506-0.80760
   4  -9   2   34.65    1.13   0-0.09874 0.42691-0.33983-0.39668 0.93659-0.81025
   4  -7   1  136.08    1.33   0-0.09887 0.42819-0.34013-0.23221 0.93647-0.87163
 -10  -5   4   25.57    1.14   0-0.09778-0.71880-0.33767-0.07144 0.93760-0.69162
 -10  -4   4  526.81    2.68   0-0.09586-0.72123-0.33308 0.00648 0.93943-0.69315
  -9  -6   3  220.71    2.12   0-0.09625-0.63833-0.33401-0.15645 0.93906-0.75331
  -8  -6   2  530.41    2.84   0-0.09598-0.55730-0.33337-0.15737 0.93931-0.81483
  -7  -5   1  249.11    1.91   0-0.09598-0.47604-0.33336-0.07510 0.93932-0.87614
  -7  -3   1  208.12    1.46   0-0.09700-0.47547-0.33580 0.09156 0.93835-0.87569
  -5  -6   0    7.22    1.27   0-0.09622-0.31202-0.33394-0.15639 0.93909-0.93657
  -3 -11   2 1189.64    4.95   0-0.09781-0.14808-0.33775-0.56222 0.93757-0.81110
  -3  -8   0   68.55    1.44   0-0.09717-0.14772-0.33622-0.31777 0.93818-0.93521
  -2 -10   1  444.79    2.99   0-0.09792-0.06590-0.33801-0.48020 0.93747-0.87252
  -2  -5  -1   10.47    0.87   0-0.09930-0.06458-0.34132-0.06642 0.93614-0.99543
  -2  -4  -1  824.25    2.42   0-0.09749-0.06513-0.33699 0.01142 0.93788-0.99789
  -1 -10   1    4.33    1.29   0-0.09666 0.01451-0.33500-0.48255 0.93867-0.87355
  -1  -5  -1  528.69    2.13   0-0.09792 0.01728-0.33801-0.07019 0.93747-0.99705
   2  -7   0    3.80    0.92   0-0.09783 0.26146-0.33779-0.23470 0.93756-0.93505
   3 -11   3   86.61    1.59   0-0.09806 0.34297-0.33835-0.56216 0.93733-0.74995
   3  -5   0  902.42    2.13   0-0.09764 0.34559-0.33734-0.07123 0.93774-0.93514
  -9  -8   4   42.79    1.62   0-0.09411-0.63986-0.32878-0.32652 0.94121-0.69353
  -7  -4   1  138.10    1.44   0-0.09378-0.47847-0.32799 0.00174 0.94151-0.87766
  -5 -11   3   39.97    1.69   0-0.09314-0.31578-0.32646-0.57275 0.94210-0.75356
  -5 -10   2   21.98    1.29   0-0.09544-0.31319-0.33196-0.48586 0.93997-0.81350
  -2 -12   3    9.14    1.51   0-0.09489-0.06888-0.33066-0.65156 0.94048-0.75252
  -2 -11   2    5.05    1.32   0-0.09402-0.06971-0.32858-0.57182 0.94128-0.81482
  -1 -12   3   34.85    1.68   0-0.09344 0.01026-0.32718-0.65449 0.94182-0.75314
  -1  -4  -1  109.06    1.08   0-0.09539 0.01483-0.33185 0.00586 0.94001-0.99990
   0 -12   3  236.17    2.48   0-0.09570 0.09390-0.33259-0.64934 0.93972-0.75195
   0 -11   2    2.87    1.27   0-0.09479 0.09553-0.33042-0.56917 0.94057-0.81427
   0  -8   0 1643.61    4.35   0-0.09312 0.09364-0.32642-0.32754 0.94212-0.93884
   2  -9   1    3.17    1.00   0-0.09562 0.26019-0.33239-0.40411 0.93980-0.87544
   3  -4   0   15.25    0.68   0-0.09266 0.34040-0.32533-0.00127 0.94253-0.94057
 -10  -7   5   35.70    1.61   0-0.08974-0.72603-0.31861-0.25469 0.94545-0.63602
  -9  -5   3  129.50    1.65   0-0.09040-0.64466-0.32018-0.08833 0.94487-0.75781
  -9  -3   3  180.08    1.57   0-0.08951-0.64643-0.31806 0.07377 0.94566-0.75885
  -8  -8   3   -0.25    1.22   0-0.09144-0.56181-0.32269-0.33127 0.94393-0.75517
  -8  -5   2    6.51    0.95   0-0.09001-0.56389-0.31925-0.08954 0.94522-0.81957
  -8  -3   2   27.78    1.11   0-0.08877-0.56545-0.31627 0.07177 0.94632-0.82121
  -8   0   3  158.32    0.93   0-0.08602-0.56944-0.30968 0.31123 0.94872-0.76184
  -6  -9   2   60.24    1.54   0-0.09210-0.39805-0.32426-0.41174 0.94333-0.81675
  -6  -7   1  248.21    2.21   0-0.09048-0.39984-0.32037-0.25116 0.94480-0.87942
  -6   1   2   27.96    0.37   0-0.07462-0.41777-0.28226 0.36602 0.95805-0.83305
  -4  -9   1   33.54    1.21   0-0.09212-0.23512-0.32430-0.41158 0.94332-0.87782
  -4  -7   0   30.91    1.08   0-0.09288-0.23416-0.32612-0.24575 0.94263-0.93887
  -2  -8   0 4073.83    7.06   0-0.09226-0.07097-0.32464-0.32975 0.94319-0.93946
  -1  -8   0   17.69    1.22   0-0.09069 0.00958-0.32089-0.33341 0.94460-0.94093
   3  -8   1    9.72    0.97   0-0.09146 0.33801-0.32272-0.33189 0.94392-0.87949
   4 -11   4   27.97    1.18   0-0.08970 0.41629-0.31851-0.58187 0.94549-0.69641
   4 -10   3  149.76    1.68   0-0.09005 0.41739-0.31934-0.49873 0.94518-0.75779
   5  -9   3  121.22    1.47   0-0.09028 0.50041-0.31989-0.41643 0.94498-0.75778
  -9  -4   3  123.27    1.48   0-0.08762-0.64780-0.31331-0.01309 0.94761-0.75967
  -8  -4   2  380.41    2.16   0-0.08673-0.56718-0.31117-0.01503 0.94839-0.82166
  -6 -10   3    2.96    1.52   0-0.08692-0.40309-0.31164-0.50599 0.94822-0.75813
  -6  -1   1   14.40    0.71   0-0.08578-0.40527-0.30890 0.22877 0.94920-0.88533
  -5  -8   1  110.42    1.85   0-0.08772-0.32078-0.31357-0.34016 0.94752-0.88089
  -5  -5   0 3329.35    5.60   0-0.08967-0.31903-0.31824-0.08919 0.94581-0.94203
   2 -12   4 1021.91    4.53   0-0.08795 0.24968-0.31411-0.66806 0.94732-0.69811
  -8  -9   4   45.36    1.80   0-0.08557-0.56640-0.30819-0.42849 0.94938-0.69945
  -5  -4   0    3.28    0.88   0-0.08648-0.32201-0.31039-0.01629 0.94859-0.94551
  -4 -11   3   34.40    1.69   0-0.08369-0.24318-0.30367-0.59575 0.95098-0.76118
  -4 -10   2  699.77    3.79   0-0.08537-0.24143-0.30773-0.51029 0.94955-0.82166
  -3  -9   1  294.46    2.45   0-0.08377-0.16117-0.30386-0.43171 0.95091-0.88450
  -2   0   0   38.50    0.33   0-0.08115-0.08200-0.29756 0.30016 0.95309-0.95179
   1  -9   1   48.21    1.31   0-0.08431 0.16687-0.30516-0.43067 0.95046-0.88514
   2 -11   3   11.59    1.26   0-0.08406 0.24716-0.30456-0.59533 0.95067-0.76219
   2 -10   2 1259.78    4.17   0-0.08645 0.25018-0.31032-0.50794 0.94862-0.82238
   5  -7   2 1279.00    2.93   0-0.08328 0.49493-0.30268-0.26990 0.95133-0.82613
  -9  -7   4  694.54    3.65   0-0.08206-0.65210-0.29952-0.27333 0.95231-0.70293
  -7  -7   2  724.09    3.47   0-0.08220-0.48911-0.29987-0.27266 0.95219-0.82504
  -4  -6   0   84.80    1.47   0-0.08207-0.24453-0.29956-0.18992 0.95230-0.94889
  -4   1   1  105.77    0.32   0-0.05722-0.27120-0.23951 0.32360 0.97059-0.90723
  -3  -7   0 1529.23    4.19   0-0.08335-0.16139-0.30263-0.26925 0.95123-0.94740
   2  -6   0  176.12    1.40   0-0.08267 0.24834-0.30101-0.18949 0.95180-0.94999
   4  -6   1  183.53    1.26   0-0.07931 0.40928-0.29291-0.19773 0.95456-0.89139
  -8  -7   3   72.96    1.64   0-0.07934-0.57352-0.29305-0.27945 0.95463-0.76602
  -5  -9   2  259.56    2.48   0-0.07747-0.33047-0.28853-0.44659 0.95613-0.82746
  -3 -10   2    1.80    1.35   0-0.07829-0.16648-0.29051-0.52896 0.95548-0.82843
  -2  -9   1    4.13    1.25   0-0.07898-0.08339-0.29218-0.44415 0.95492-0.88922
   1 -12   4   20.90    1.30   0-0.07993 0.16061-0.29445-0.68755 0.95416-0.70523
   3 -12   5   77.80    1.83   0-0.07915 0.32293-0.29257-0.69044 0.95479-0.64531
  -9  -8   5   22.95    1.69   0-0.07441-0.65918-0.28096-0.37378 0.95873-0.64654
  -6  -8   2  533.40    3.10   0-0.07665-0.41324-0.28636-0.36763 0.95699-0.82870
  -5 -11   4  490.82    3.64   0-0.07438-0.33346-0.28089-0.61825 0.95875-0.70600
  -4  -8   1   42.52    1.39   0-0.07578-0.25036-0.28426-0.36926 0.95767-0.89144
  -3 -11   3   79.04    1.64   0-0.07664-0.16862-0.28635-0.61356 0.95699-0.76680
  -2 -12   4 1096.08    5.10   0-0.07582-0.08850-0.28436-0.69741 0.95764-0.70653
  -2  -7   0    5.11    0.91   0-0.07704-0.08484-0.28731-0.28516 0.95668-0.95259
  -1  -9   1   51.28    1.29   0-0.07703-0.00377-0.28728-0.44859 0.95669-0.89108
  -1  -7   0 1210.60    3.61   0-0.07427-0.00618-0.28063-0.29112 0.95884-0.95492
   0 -12   4  683.25    3.97   0-0.07527 0.07414-0.28303-0.69862 0.95807-0.70805
   0  -7   0    0.56    0.93   0-0.07698 0.07822-0.28717-0.28564 0.95673-0.95386
   1 -11   3   16.69    1.27   0-0.07620 0.15738-0.28527-0.61512 0.95734-0.76995
   1 -10   2    9.90    0.96   0-0.07689 0.15923-0.28696-0.53104 0.95680-0.83008
   2  -8   1   52.47    1.18   0-0.07393 0.23914-0.27979-0.37437 0.95910-0.89501
   3  -9   2  667.98    2.88   0-0.07665 0.32338-0.28637-0.45021 0.95699-0.83151
   4  -8   2  539.77    2.36   0-0.07347 0.40282-0.27869-0.37597 0.95945-0.83450
   4  -1   1  106.87    0.44   0-0.06402 0.39517-0.25581 0.17452 0.96632-0.90451
 -10  -7   6   67.28    1.90   0-0.07069-0.74496-0.27197-0.30171 0.96139-0.58926
 -10  -5   5   92.33    1.55   0-0.07180-0.74453-0.27465-0.13387 0.96056-0.64961
  -9  -6   4   44.29    1.41   0-0.07109-0.66363-0.27293-0.21765 0.96110-0.71112
  -5 -10   3   52.02    1.49   0-0.07387-0.33434-0.27965-0.53782 0.95899-0.76912
  -5  -7   1  249.86    2.06   0-0.07389-0.33427-0.27970-0.29192 0.95898-0.89284
  -4  -5   0    4.76    1.10   0-0.07253-0.25282-0.27642-0.13091 0.96001-0.95668
  -2 -11   3    8.49    1.41   0-0.07201-0.09077-0.27518-0.62478 0.96040-0.77166
  -2 -10   2 1163.91    4.57   0-0.07273-0.09063-0.27690-0.54128 0.95986-0.83257
  -1 -12   4   27.61    1.61   0-0.07388-0.00911-0.27969-0.70160 0.95898-0.70876
   0 -11   3    6.42    1.36   0-0.07076 0.07108-0.27215-0.62751 0.96134-0.77249
   3 -11   4  599.43    3.26   0-0.07252 0.31742-0.27640-0.62427 0.96002-0.71251
   3 -10   3   52.27    1.32   0-0.07091 0.31694-0.27252-0.54590 0.96122-0.77459
  -8  -8   4  750.41    3.88   0-0.07031-0.58220-0.27103-0.38422 0.96175-0.71131
  -8  -6   3  195.47    1.94   0-0.06768-0.58529-0.26467-0.22590 0.96366-0.77460
  -7  -6   2    4.13    0.95   0-0.07073-0.50120-0.27205-0.21727 0.96143-0.83398
  -6  -9   3  230.41    2.46   0-0.06941-0.42035-0.26884-0.46698 0.96241-0.77311
  -6  -2   1  112.34    1.07   0-0.06768-0.42341-0.26466 0.10269 0.96366-0.89886
  -5   0   1   64.91    0.61   0-0.06427-0.34569-0.25640 0.25849 0.96607-0.90209
  -4  -2   0  285.75    1.38   0-0.06960-0.25754-0.26930 0.10810 0.96227-0.95969
  -3  -6   0   21.30    1.00   0-0.07031-0.17404-0.27104-0.21886 0.96174-0.95805
  -1 -10   2    8.22    1.11   0-0.07052-0.01036-0.27153-0.54575 0.96159-0.83480
   2 -12   5   30.57    1.52   0-0.06736 0.22946-0.26389-0.71850 0.96389-0.65404
   3  -7   1  204.74    1.49   0-0.07009 0.31769-0.27050-0.30232 0.96191-0.89859
  -8  -9   5   24.94    1.49   0-0.06709-0.58543-0.26326-0.47359 0.96366-0.65348
  -7  -1   2 1772.16    2.97   0-0.06219-0.51120-0.25139 0.17143 0.96709-0.84129
  -6 -10   4  593.67    3.73   0-0.06752-0.42219-0.26432-0.55378 0.96334-0.71352
  -6  -4   1  183.08    1.59   0-0.06489-0.42530-0.25793-0.06816 0.96522-0.90070
  -4  -9   2   31.64    1.48   0-0.06630-0.26052-0.26135-0.47455 0.96422-0.83775
  -4  -4   0  420.30    2.03   0-0.06596-0.26079-0.26052-0.06485 0.96447-0.96202
  -3  -8   1   10.07    1.16   0-0.06626-0.17866-0.26126-0.39321 0.96425-0.89958
   1  -6   0   -1.31    0.85   0-0.06731 0.14731-0.26381-0.22705 0.96350-0.96228
   4 -11   5    7.96    1.12   0-0.06461 0.39141-0.25727-0.64380 0.96541-0.65672
  -9  -5   4  252.78    2.16   0-0.06152-0.67337-0.24960-0.15892 0.96754-0.71889
  -6  -7   2    4.16    1.28   0-0.06189-0.42875-0.25050-0.32193 0.96729-0.84114
  -6  -3   1   44.61    1.03   0-0.06310-0.42740-0.25344 0.00913 0.96646-0.90261
  -4 -11   4   37.53    1.50   0-0.06435-0.26261-0.25646-0.64311 0.96559-0.71553
  -4 -10   3  159.21    2.18   0-0.06312-0.26377-0.25347-0.56432 0.96645-0.77886
  -4  -3   0   15.18    0.86   0-0.06400-0.26284-0.25562 0.01270 0.96584-0.96391
  -2  -6   0  174.77    1.64   0-0.06218-0.10025-0.25120-0.23844 0.96709-0.96464
  -2   2   1    0.87    0.32   0-0.05966-0.10476-0.24508 0.40919 0.96879-0.90773
   2  -9   2    2.39    1.02   0-0.06146 0.22631-0.24946-0.48654 0.96758-0.84288
   4  -9   3  126.99    1.51   0-0.06184 0.39024-0.25038-0.48603 0.96733-0.78175
   5  -8   3   42.26    1.11   0-0.06096 0.47193-0.24824-0.40634 0.96792-0.78278
 -10  -6   6  565.52    3.37   0-0.05821-0.75776-0.24153-0.24985 0.96942-0.59982
  -9  -7   5    9.31    1.32   0-0.06028-0.67381-0.24656-0.32690 0.96805-0.65964
  -8  -5   3   40.33    1.16   0-0.05788-0.59560-0.24074-0.16777 0.96964-0.78347
  -8  -1   3   18.54    0.78   0-0.05573-0.59917-0.23551 0.15528 0.97103-0.78455
  -7  -5   2 1154.65    3.64   0-0.06105-0.51100-0.24843-0.16023 0.96752-0.84269
  -5  -8   2    5.71    1.16   0-0.06066-0.34836-0.24747-0.40662 0.96779-0.84237
  -5  -6   1  127.39    1.57   0-0.06086-0.34772-0.24796-0.24161 0.96766-0.90428
  -4  -7   1  141.02    1.72   0-0.05966-0.26685-0.24506-0.32657 0.96846-0.90504
  -3  -5   0  889.80    2.86   0-0.05836-0.18617-0.24189-0.16543 0.96932-0.96753
  -2  -8   1   50.46    1.41   0-0.05978-0.10303-0.24534-0.40879 0.96838-0.90535
   0  -6   0 2110.96    4.17   0-0.05996 0.06152-0.24578-0.24498 0.96826-0.96707
   1 -12   5   43.34    1.64   0-0.05985 0.14006-0.24551-0.73669 0.96834-0.66010
   2 -11   4   26.00    1.40   0-0.06042 0.22340-0.24689-0.65393 0.96795-0.72186
   3 -12   6   11.79    1.50   0-0.05860 0.30310-0.24249-0.73999 0.96916-0.59969
   4 -10   4  535.39    2.84   0-0.06025 0.38772-0.24647-0.57239 0.96807-0.72234
   4  -5   1   65.25    0.86   0-0.05854 0.38883-0.24234-0.16605 0.96920-0.90681
   5  -6   2   11.59    0.77   0-0.05588 0.46683-0.23587-0.25480 0.97093-0.84748
  -9  -8   6   74.70    1.99   0-0.05601-0.67734-0.23618-0.41923 0.97095-0.60115
  -9  -4   4   25.04    1.26   0-0.05475-0.68071-0.23311-0.09331 0.97175-0.72480
  -9  -2   4   10.49    1.01   0-0.05224-0.68381-0.22701 0.06439 0.97331-0.72576
  -8  -7   4  163.55    2.07   0-0.05483-0.59766-0.23330-0.33950 0.97171-0.72363
  -7  -7   3   -1.22    1.15   0-0.05601-0.51239-0.23616-0.33243 0.97096-0.78939
  -3 -11   4  648.21    3.86   0-0.05662-0.18879-0.23765-0.66224 0.97057-0.72232
  -3  -9   2  615.67    3.19   0-0.05729-0.18765-0.23929-0.49724 0.97013-0.84491
  -3  -1   0 3038.83    2.87   0-0.05697-0.18844-0.23849 0.15916 0.97034-0.96929
  -1 -12   5   43.43    1.87   0-0.05529-0.02707-0.23443-0.74730 0.97141-0.66137
  -1  -8   1   45.66    1.35   0-0.05644-0.02448-0.23721-0.41706 0.97068-0.90711
  -1  -6   0   -1.36    0.85   0-0.05817-0.02341-0.24141-0.24801 0.96956-0.96760
   0 -12   5   17.71    1.60   0-0.05592 0.05480-0.23596-0.74585 0.97101-0.66159
   0  -8   1   78.34    1.33   0-0.05745 0.05852-0.23966-0.41470 0.97003-0.90686
   2 -10   3  109.39    1.44   0-0.05770 0.22158-0.24028-0.57815 0.96986-0.78403
 -10  -7   7    2.49    1.51   0-0.05262-0.76492-0.22791-0.34511 0.97313-0.54172
  -9  -3   4 1083.64    3.35   0-0.05102-0.68492-0.22403-0.02077 0.97410-0.72790
  -7  -4   2   17.22    1.01   0-0.05328-0.51869-0.22952-0.09702 0.97272-0.84877
  -7  -2   2   41.91    0.95   0-0.05039-0.52249-0.22250 0.06017 0.97448-0.85053
  -5 -10   4   21.51    1.46   0-0.05352-0.35479-0.23011-0.58778 0.97257-0.72440
  -5  -9   3  125.68    1.86   0-0.05423-0.35411-0.23183-0.50442 0.97213-0.78520
  -3 -10   3   50.65    1.50   0-0.05423-0.19103-0.23182-0.58609 0.97213-0.78496
   1 -11   4 1000.73    4.32   0-0.05211 0.13322-0.22667-0.67301 0.97344-0.72517
   1  -9   2  469.42    2.64   0-0.05202 0.13455-0.22645-0.50930 0.97349-0.84822
   5  -9   4  303.24    2.00   0-0.05312 0.46320-0.22913-0.50738 0.97282-0.72526
 -10  -5   6   16.03    1.31   0-0.04762-0.76936-0.21547-0.19389 0.97596-0.60822
  -8  -8   5    2.41    1.29   0-0.04988-0.60464-0.22095-0.43399 0.97464-0.66650
  -8  -4   3   57.55    1.26   0-0.05027-0.60351-0.22191-0.10485 0.97440-0.79031
  -7  -3   2 1307.03    3.28   0-0.04890-0.52345-0.21859-0.02564 0.97521-0.85180
  -6 -10   5   97.33    2.09   0-0.04870-0.44065-0.21809-0.59956 0.97533-0.66614
  -6  -8   3  197.59    2.12   0-0.05147-0.43836-0.22485-0.42935 0.97367-0.78831
  -5  -5   1    0.81    1.16   0-0.05101-0.36047-0.22371-0.18740 0.97396-0.91328
  -3  -4   0   14.78    1.03   0-0.04875-0.19544-0.21821-0.10779 0.97531-0.97451
  -2 -11   4   25.16    1.33   0-0.05107-0.11268-0.22387-0.67606 0.97392-0.72610
  -2  -9   2    4.73    1.02   0-0.05094-0.11168-0.22355-0.51308 0.97400-0.84948
   0 -11   4   29.70    1.48   0-0.04850 0.04856-0.21760-0.68235 0.97545-0.72736
   1 -10   3   19.28    1.31   0-0.04914 0.13140-0.21917-0.59858 0.97507-0.78843
   1  -5   0 3220.55    4.40   0-0.05080 0.13494-0.22320-0.18547 0.97409-0.97274
   2 -12   6  623.84    3.72   0-0.04812 0.20974-0.21667-0.76589 0.97568-0.60562
   2  -7   1    7.16    0.95   0-0.05106 0.21570-0.22384-0.34888 0.97393-0.91092
   3 -11   5   38.78    1.48   0-0.04826 0.29296-0.21701-0.68323 0.97560-0.66692
   3  -8   2   26.20    1.07   0-0.05001 0.29679-0.22127-0.43288 0.97456-0.84988
  -9  -6   5   25.20    1.43   0-0.04690-0.68776-0.21357-0.27765 0.97640-0.66948
  -8  -3   3   23.69    0.99   0-0.04553-0.60863-0.21023-0.03427 0.97718-0.79242
  -8  -2   3  161.05    1.35   0-0.04582-0.60862-0.21095 0.04866 0.97702-0.79198
  -6  -9   4   43.69    1.48   0-0.04783-0.44210-0.21585-0.52037 0.97586-0.72867
  -4 -11   5   12.26    1.49   0-0.04616-0.27985-0.21178-0.68785 0.97682-0.66741
  -4  -8   2  389.98    2.61   0-0.04709-0.27939-0.21404-0.43998 0.97629-0.85197
  -3  -7   1  204.36    1.76   0-0.04824-0.19648-0.21684-0.35541 0.97563-0.91269
  -2 -10   3  109.36    1.78   0-0.04829-0.11509-0.21697-0.60098 0.97559-0.78911
  -2  -5   0    6.80    0.85   0-0.04836-0.11527-0.21715-0.19026 0.97555-0.97435
  -1  -9   2  492.75    2.77   0-0.04778-0.03351-0.21572-0.52090 0.97590-0.85145
   2  -3   0    1.21    0.64   0-0.04407 0.20797-0.20669-0.03865 0.97800-0.97732
   3  -6   1   45.56    0.93   0-0.04624 0.29405-0.21197-0.27816 0.97678-0.91380
   4  -7   2   17.48    1.01   0-0.04524 0.37440-0.20953-0.36266 0.97735-0.85264
   6  -6   3   -0.59    0.64   0-0.03995 0.53013-0.19662-0.29422 0.98022-0.79474
  -5  -7   2 1178.42    4.11   0-0.04325-0.36494-0.20421-0.36748 0.97839-0.85437
  -4  -6   1  180.33    1.78   0-0.04410-0.28240-0.20628-0.28352 0.97792-0.91565
  -3  -3   0  146.17    1.23   0-0.04233-0.20235-0.20196-0.04142 0.97889-0.97825
  -3  -2   0    1.49    0.76   0-0.04240-0.20291-0.20213 0.03882 0.97885-0.97841
  -1 -10   3   19.43    1.31   0-0.04524-0.03624-0.20908-0.60865 0.97728-0.79135
  -1  -5   0 3225.09    4.79   0-0.04284-0.03737-0.20322-0.20438 0.97861-0.97774
   0  -5   0    0.13    0.93   0-0.04189 0.04229-0.20089-0.20635 0.97913-0.97718
   3 -10   4    6.39    1.15   0-0.04236 0.28845-0.20204-0.61600 0.97887-0.73220
   3  -9   3  184.09    1.76   0-0.04222 0.28855-0.20170-0.53446 0.97895-0.79368
 -10  -6   7   18.42    1.51   0-0.03888-0.77776-0.19340-0.29770 0.98086-0.55176
  -9  -7   6  547.37    3.44   0-0.04004-0.69366-0.19624-0.37696 0.98026-0.61181
  -8  -6   4 1428.22    4.66   0-0.04121-0.61201-0.19909-0.29203 0.97964-0.73347
  -7  -6   3  167.22    1.88   0-0.04120-0.53044-0.19907-0.29179 0.97965-0.79455
  -7   1   3  237.12    0.80   0-0.02944-0.54493-0.17029 0.25407 0.98540-0.79949
  -4 -10   4  530.50    3.41   0-0.04207-0.28470-0.20120-0.61695 0.97918-0.73163
  -4  -9   3  126.24    1.78   0-0.04197-0.28479-0.20096-0.53527 0.97923-0.79342
  -2  -7   1    8.34    1.14   0-0.04047-0.12214-0.19730-0.37542 0.98003-0.91766
   1 -12   6    9.44    1.28   0-0.04185 0.12350-0.20067-0.78153 0.97930-0.60979
   4  -4   1   -0.57    0.60   0-0.03517 0.36251-0.18434-0.14327 0.98272-0.92087
  -5  -4   1   66.21    1.15   0-0.03852-0.37012-0.19267-0.13262 0.98128-0.91810
  -3 -11   5   40.06    1.43   0-0.03827-0.20734-0.19205-0.70823 0.98141-0.67143
  -3  -8   2   30.84    1.26   0-0.03613-0.20856-0.18682-0.46733 0.98248-0.85676
   0 -12   6  217.57    2.48   0-0.03854 0.03705-0.19272-0.78933 0.98127-0.61007
   2 -11   5   14.42    1.32   0-0.03741 0.19996-0.18994-0.71023 0.98184-0.67310
  -9  -5   5  457.55    2.76   0-0.03493-0.70023-0.18341-0.22543 0.98295-0.67394
  -8  -7   5   54.59    1.56   0-0.03267-0.61978-0.17787-0.39476 0.98403-0.67450
  -6  -7   3  171.38    2.07   0-0.03380-0.45615-0.18063-0.39087 0.98350-0.79653
  -5 -10   5   94.96    1.82   0-0.03520-0.37329-0.18408-0.63414 0.98282-0.67372
  -5  -8   3   43.49    1.57   0-0.03459-0.37386-0.18257-0.47121 0.98312-0.79604
  -5  -1   1  532.23    1.54   0-0.03358-0.37590-0.18010 0.10018 0.98360-0.92015
  -2  -4   0  280.06    1.53   0-0.03597-0.12648-0.18596-0.13958 0.98245-0.98127
  -1  -7   1  342.28    2.06   0-0.03565-0.04502-0.18517-0.38712 0.98260-0.91982
   0  -7   1   24.96    1.09   0-0.03549 0.03676-0.18478-0.38738 0.98268-0.92043
   1  -4   0  105.42    1.08   0-0.03473 0.11892-0.18292-0.14339 0.98305-0.98261
   2  -8   2 2180.05    4.79   0-0.03528 0.20023-0.18427-0.47027 0.98278-0.85930
   4 -10   5    8.45    1.26   0-0.03167 0.35815-0.17543-0.64264 0.98449-0.67763
  -8  -8   6  530.11    3.48   0-0.03084-0.62126-0.17345-0.48126 0.98504-0.61334
  -7  -7   4 1054.77    4.23   0-0.03038-0.54059-0.17234-0.39975 0.98524-0.73614
  -6 -10   6  581.17    3.85   0-0.03246-0.45720-0.17743-0.64049 0.98429-0.61213
  -5  -9   4  247.82    2.32   0-0.03236-0.37596-0.17719-0.55870 0.98434-0.73532
  -3 -10   4   13.28    1.22   0-0.03248-0.21165-0.17747-0.63990 0.98428-0.73539
  -3  -9   3  180.32    1.93   0-0.03193-0.21320-0.17613-0.56005 0.98454-0.79753
  -3  -6   1   45.26    1.28   0-0.03014-0.21432-0.17175-0.31769 0.98535-0.92157
  -2 -11   5   13.77    1.37   0-0.03197-0.13186-0.17623-0.72333 0.98452-0.67458
   1 -11   5   20.34    1.40   0-0.03090 0.11145-0.17359-0.72659 0.98501-0.67624
   2 -10   4 1186.20    4.28   0-0.03077 0.19416-0.17327-0.64508 0.98507-0.73802
   2  -9   3    0.29    1.05   0-0.02936 0.19349-0.16982-0.56675 0.98570-0.80002
   4  -8   3   61.72    1.14   0-0.03115 0.35982-0.17420-0.48035 0.98490-0.80016
   5  -7   3  484.12    2.01   0-0.02741 0.43894-0.16505-0.40756 0.98654-0.80163
 -10  -5   7   26.44    1.30   0-0.02598-0.79052-0.16140-0.24723 0.98702-0.55547
  -8  -5   4    9.49    1.03   0-0.02770-0.62547-0.16562-0.24221 0.98629-0.73789
  -7  -8   5   55.41    1.71   0-0.02678-0.54417-0.16337-0.49075 0.98669-0.67608
  -7  -5   3  486.20    2.55   0-0.02718-0.54441-0.16433-0.24333 0.98652-0.79938
  -6  -9   5   29.40    1.57   0-0.02797-0.46181-0.16627-0.56917 0.98618-0.67608
  -6  -8   4 1458.22    5.12   0-0.02811-0.46192-0.16661-0.48714 0.98612-0.73732
  -4  -7   2   18.38    1.29   0-0.02795-0.29846-0.16621-0.40617 0.98619-0.86109
  -4  -5   1   65.85    1.18   0-0.02898-0.29770-0.16875-0.23864 0.98574-0.92228
  -4   3   2   67.57    0.54   0-0.02131-0.30836-0.14994 0.39807 0.98889-0.86378
  -2  -8   2 2289.31    5.44   0-0.02864-0.13436-0.16792-0.48657 0.98589-0.86133
  -1  -4   0  102.55    1.08   0-0.02820-0.05197-0.16683-0.15911 0.98608-0.98525
   0 -11   5    4.75    1.34   0-0.02767 0.02818-0.16553-0.73323 0.98631-0.67785
   0  -4   0 1186.91    2.57   0-0.02658 0.02859-0.16287-0.16288 0.98677-0.98597
   2  -6   1  111.17    1.26   0-0.02611 0.19184-0.16172-0.32854 0.98697-0.92502
   3 -11   6  528.47    3.25   0-0.02640 0.27046-0.16242-0.73809 0.98685-0.61823
   4  -9   4   27.97    1.13   0-0.02773 0.35546-0.16568-0.57076 0.98628-0.74098
   5  -5   2  263.96    1.16   0-0.02326 0.43577-0.15472-0.25399 0.98813-0.86509
  -9  -6   6   67.48    1.63   0-0.02461-0.70977-0.15807-0.33203 0.98750-0.61635
  -9  -4   5    7.82    1.05   0-0.02363-0.71114-0.15566-0.17053 0.98790-0.67785
  -5  -6   2   14.30    1.11   0-0.02604-0.38201-0.16157-0.32784 0.98691-0.86126
  -2 -10   4 1131.92    4.59   0-0.02592-0.13772-0.16128-0.65676 0.98696-0.73930
  -2  -9   3    2.43    1.35   0-0.02433-0.13848-0.15737-0.57901 0.98762-0.80154
  -2  -3   0    2.68    0.71   0-0.02564-0.13780-0.16058-0.08370 0.98708-0.98605
  -2  -1   0   13.37    0.49   0-0.02374-0.13908-0.15592 0.07634 0.98785-0.98680
  -1  -8   2   26.07    1.29   0-0.02347-0.05760-0.15525-0.49863 0.98796-0.86365
   1 -10   4   11.74    1.25   0-0.02356 0.10569-0.15549-0.66257 0.98792-0.74105
 -10  -6   8  422.95    3.20   0-0.02111-0.79450-0.14951-0.34151 0.98912-0.49501
  -9  -7   7   58.48    1.75   0-0.02210-0.71203-0.15194-0.42038 0.98874-0.55550
  -6  -4   2 1080.47    3.23   0-0.02177-0.46876-0.15114-0.17469 0.98886-0.86240
  -4 -10   5    7.40    1.28   0-0.02233-0.30324-0.15250-0.66445 0.98865-0.67830
  -3 -11   6  523.13    3.65   0-0.02050-0.22475-0.14802-0.75077 0.98934-0.61662
  -1 -10   4   12.40    1.13   0-0.02209-0.05917-0.15193-0.66646 0.98874-0.74049
   0  -8   2 2586.99    5.48   0-0.02266 0.02380-0.15333-0.50114 0.98852-0.86354
   1  -9   3   74.22    1.47   0-0.02186 0.10436-0.15137-0.58507 0.98883-0.80309
   3  -7   2 1304.20    3.32   0-0.02100 0.26857-0.14925-0.42328 0.98916-0.86573
   3  -5   1  364.58    1.50   0-0.01974 0.26806-0.14615-0.26232 0.98963-0.92783
   5  -9   5  462.89    2.53   0-0.01911 0.42912-0.14461-0.59256 0.98986-0.68320
  -9  -3   5  317.11    2.10   0-0.01557-0.72036-0.13593-0.10792 0.99111-0.68092
  -6   0   2  175.25    0.91   0-0.01298-0.47893-0.12957 0.13219 0.99196-0.86611
  -5 -10   6   15.01    1.45   0-0.01716-0.39081-0.13985-0.67692 0.99055-0.61837
  -4  -9   4   26.37    1.35   0-0.01892-0.30797-0.14417-0.59112 0.98993-0.74128
  -4  -8   3   63.10    1.35   0-0.01969-0.30650-0.14606-0.50727 0.98964-0.80168
  -2  -6   1  114.16    1.35   0-0.01944-0.14305-0.14547-0.34422 0.98973-0.92590
  -2  -2   0 6216.07    4.63   0-0.01909-0.14382-0.14460-0.01699 0.98986-0.98867
  -1  -9   3   80.84    1.47   0-0.01954-0.06175-0.14570-0.59017 0.98970-0.80248
   1  -3   0 3090.07    3.19   0-0.01848 0.10301-0.14311-0.10152 0.99008-0.98966
   2 -11   6   30.94    1.46   0-0.01647 0.17936-0.13816-0.76222 0.99080-0.62088
   3 -10   5   50.28    1.40   0-0.01623 0.26169-0.13757-0.68114 0.99088-0.68348
   5  -8   4   12.60    0.87   0-0.01781 0.42775-0.14145-0.51402 0.99032-0.74468
  -8  -8   7   -1.01    1.45   0-0.01587-0.64215-0.13694-0.51991 0.99085-0.55715
  -8  -6   5  105.23    1.51   0-0.01575-0.63701-0.13666-0.35297 0.99089-0.68036
  -8  -4   4  553.66    2.66   0-0.01547-0.63840-0.13595-0.18960 0.99098-0.74195
  -7  -4   3   53.18    1.17   0-0.01427-0.55769-0.13301-0.19230 0.99139-0.80390
  -5  -7   3  482.52    2.86   0-0.01398-0.39409-0.13230-0.43857 0.99149-0.80404
  -4  -4   1   -1.00    1.10   0-0.01417-0.30918-0.13275-0.19432 0.99142-0.92876
  -3  -7   2 1307.76    4.03   0-0.01406-0.23039-0.13250-0.43867 0.99146-0.86606
  -2 -11   6   30.99    1.72   0-0.01376-0.14983-0.13175-0.76755 0.99156-0.62004
  -1  -3   0 3093.04    3.67   0-0.01344-0.06673-0.13097-0.11232 0.99166-0.99079
   1  -6   1   11.82    1.08   0-0.01497 0.09834-0.13472-0.35539 0.99115-0.92922
   4  -6   2  846.65    2.34   0-0.01355 0.34364-0.13123-0.35953 0.99163-0.86873
  -9  -5   6  947.63    3.89   0-0.00976-0.72528-0.12162-0.28603 0.99259-0.62151
  -9  -2   5   58.41    1.18   0-0.00971-0.72638-0.12150-0.03966 0.99261-0.68227
  -8  -7   6   50.97    1.58   0-0.01191-0.64083-0.12691-0.44475 0.99192-0.62108
  -7  -6   4   25.10    1.09   0-0.01286-0.55887-0.12925-0.36017 0.99161-0.74326
  -6  -3   2   15.00    0.95   0-0.01089-0.47920-0.12440-0.11881 0.99224-0.86694
  -5  -9   5  472.58    3.24   0-0.01153-0.39693-0.12598-0.60922 0.99204-0.68337
  -3 -10   5   49.97    1.53   0-0.01232-0.23328-0.12792-0.68965 0.99178-0.68354
  -3  -5   1  364.29    2.02   0-0.01164-0.23317-0.12625-0.28110 0.99200-0.92945
  -1  -6   1   15.27    0.93   0-0.01280-0.06752-0.12911-0.36043 0.99163-0.92982
   0  -6   1  284.43    1.86   0-0.01104 0.01256-0.12477-0.36509 0.99219-0.93087
   0  -3   0    1.65    0.70   0-0.01079 0.01143-0.12415-0.12194 0.99227-0.99249
   1 -11   6  341.98    2.82   0-0.01031 0.09082-0.12297-0.77646 0.99242-0.62416
   3  -9   4  999.54    3.64   0-0.00994 0.25583-0.12206-0.61441 0.99254-0.74808
   3  -8   3   21.06    1.00   0-0.01058 0.25698-0.12364-0.53077 0.99234-0.80926
  -7  -8   6   52.91    1.68   0-0.00687-0.56362-0.11504-0.53842 0.99356-0.62206
  -7  -7   5    1.19    1.16   0-0.00814-0.56562-0.11816-0.45476 0.99320-0.68400
  -6  -9   6   66.79    1.71   0-0.00929-0.48026-0.12100-0.61429 0.99285-0.62191
  -5  -8   4    7.46    1.09   0-0.00959-0.39832-0.12173-0.53166 0.99276-0.74422
  -5  -5   2  285.31    1.91   0-0.00904-0.39961-0.12039-0.28687 0.99293-0.86828
  -4  -6   2 1090.80    3.58   0-0.00698-0.31943-0.11530-0.37356 0.99353-0.86863
  -3  -9   4 1100.64    4.38   0-0.00705-0.23771-0.11546-0.61956 0.99351-0.74554
  -3  -8   3   23.51    1.26   0-0.00726-0.23744-0.11600-0.53726 0.99345-0.80701
   0 -11   6   38.72    1.61   0-0.00856 0.00775-0.11918-0.78068 0.99307-0.62350
   3 -11   7   27.05    1.51   0-0.00618 0.25067-0.11332-0.78714 0.99376-0.56397
   4 -10   6  920.89    3.87   0-0.00590 0.33290-0.11263-0.70633 0.99384-0.62567
  -9  -7   8  394.79    3.16   0-0.00523-0.72852-0.11119-0.46152 0.99401-0.50054
  -9  -6   7   60.72    1.65   0-0.00414-0.72989-0.10850-0.38155 0.99430-0.56211
  -8  -3   4   54.69    1.17   0-0.00501-0.64895-0.11064-0.13293 0.99407-0.74589
  -8   0   4 1333.91    2.54   0-0.00004-0.65536-0.09837 0.10132 0.99533-0.74623
  -7  -3   3  453.42    2.10   0-0.00291-0.56953-0.10546-0.13784 0.99462-0.80746
  -6  -8   5  106.25    1.74   0-0.00573-0.48399-0.11242-0.54092 0.99387-0.68379
  -6  -2   2  867.74    2.37   0-0.00319-0.48781-0.10615-0.05508 0.99455-0.86901
  -6  -1   2   33.27    0.78   0-0.00174-0.48965-0.10257 0.02316 0.99492-0.86968
  -4 -10   6  864.89    4.48   0-0.00376-0.32281-0.10757-0.70918 0.99440-0.62308
  -3   2   1   98.07    0.41   0 0.00258-0.24916-0.09190 0.25818 0.99592-0.93307
  -2 -10   5    9.82    1.44   0-0.00435-0.15880-0.10901-0.70843 0.99425-0.68521
  -2  -7   2   41.20    1.30   0-0.00384-0.15878-0.10776-0.46377 0.99438-0.86983
   2 -10   5   10.18    1.10   0-0.00512 0.16883-0.11091-0.70741 0.99404-0.68613
   2  -7   2   41.62    1.12   0-0.00541 0.17053-0.11162-0.46075 0.99396-0.87103
   6  -1   2   25.34    0.44   0 0.00484 0.49077-0.08630 0.00392 0.99640-0.87328
  -8  -5   5  201.74    1.92   0 0.00040-0.65388-0.09712-0.31073 0.99546-0.68563
  -7   0   3   49.81    0.76   0 0.00441-0.57802-0.08719 0.08997 0.99633-0.80899
  -5 -10   7   27.40    1.70   0-0.00078-0.40681-0.10002-0.71646 0.99519-0.56210
  -4  -3   1  108.37    1.29   0-0.00010-0.32686-0.09834-0.14438 0.99535-0.93216
  -1  -2   0   13.39    0.60   0-0.00119-0.07942-0.10104-0.06046 0.99509-0.99452
   1  -2   0   12.29    0.44   0-0.00220 0.08636-0.10352-0.05902 0.99484-0.99476
   6  -5   3   27.37    0.60   0 0.00447 0.48959-0.08705-0.32211 0.99635-0.81219
  -9  -4   6   46.28    1.37   0 0.00414-0.73950-0.08786-0.23763 0.99614-0.62592
  -8  -8   8  347.40    3.11   0 0.00216-0.65392-0.09277-0.56118 0.99571-0.50251
  -8  -2   4  860.17    2.68   0 0.00304-0.65756-0.09058-0.07050 0.99591-0.74720
  -8  -1   4   16.92    0.88   0 0.00629-0.66075-0.08256 0.00374 0.99657-0.74791
  -4  -9   5    5.85    1.42   0 0.00331-0.32987-0.08993-0.64459 0.99597-0.68720
  -2 -11   7   66.87    2.01   0 0.00277-0.16678-0.09125-0.80731 0.99585-0.56434
  -2  -9   4   11.22    1.22   0 0.00098-0.16328-0.09567-0.64046 0.99545-0.74907
  -2  -8   3  157.44    1.84   0 0.00177-0.16476-0.09371-0.55997 0.99563-0.81070
  -2  -5   1   13.41    1.08   0 0.00210-0.16443-0.09290-0.31457 0.99570-0.93390
  -1 -10   5   15.24    1.27   0 0.00057-0.08242-0.09669-0.72047 0.99535-0.68763
  -1  -7   2 1782.30    4.42   0 0.00286-0.08358-0.09104-0.48049 0.99587-0.87230
   1 -10   5   17.21    1.08   0 0.00047 0.08103-0.09694-0.72157 0.99533-0.68778
   2 -11   7   62.90    1.72   0 0.00301 0.15919-0.09067-0.80932 0.99590-0.56624
   2  -9   4   10.97    1.10   0 0.00124 0.16295-0.09504-0.64150 0.99551-0.75033
   2  -8   3  157.24    1.62   0 0.00222 0.16249-0.09261-0.56166 0.99573-0.81194
   4  -9   5    8.91    1.16   0 0.00403 0.32413-0.08815-0.64888 0.99612-0.69022
   4  -7   3   49.28    1.20   0 0.00462 0.32470-0.08667-0.48606 0.99624-0.81297
  -8  -7   7    0.39    1.26   0 0.00731-0.66128-0.08029-0.49031 0.99667-0.56440
  -8  -6   6 1268.20    4.60   0 0.00731-0.66019-0.08029-0.40955 0.99667-0.62658
  -7  -5   4 1078.17    3.73   0 0.00487-0.57677-0.08631-0.32143 0.99618-0.74864
  -7  -2   3    0.50    0.75   0 0.00441-0.57835-0.08746-0.07496 0.99608-0.81027
  -4  -8   4  550.56    3.11   0 0.00634-0.33275-0.08267-0.57012 0.99648-0.74977
  -4  -7   3   50.59    1.27   0 0.00364-0.32997-0.08935-0.48183 0.99592-0.81046
  -1  -1   0 3269.49    2.36   0 0.00445-0.08528-0.08734 0.00749 0.99609-0.99603
   0  -7   2   14.04    1.27   0 0.00542-0.00451-0.08494-0.48655 0.99630-0.87391
  -7  -1   3  236.85    1.34   0 0.01032-0.58336-0.07321-0.00609 0.99721-0.81119
  -6  -9   7   64.67    1.76   0 0.00799-0.49751-0.07898-0.65621 0.99680-0.56576
  -5  -9   6  929.55    4.36   0 0.00800-0.41636-0.07895-0.65681 0.99680-0.62749
  -5  -6   3   28.56    1.17   0 0.00745-0.41595-0.08030-0.40854 0.99670-0.81155
  -5  -4   2    5.96    1.14   0 0.00844-0.41723-0.07786-0.24808 0.99688-0.87347
  -3 -10   6   63.74    1.60   0 0.00752-0.25262-0.08012-0.73663 0.99671-0.62671
  -3  -6   2   15.79    1.18   0 0.00916-0.25404-0.07607-0.41352 0.99701-0.87387
  -3  -4   1  107.84    1.18   0 0.00765-0.25246-0.07981-0.24567 0.99673-0.93546
  -1  -9   4  495.64    2.88   0 0.00732-0.08879-0.08064-0.65501 0.99667-0.75038
  -1  -8   3   17.24    1.11   0 0.00822-0.08921-0.07841-0.57567 0.99684-0.81278
   0 -11   7   33.19    1.69   0 0.00964-0.01020-0.07488-0.82404 0.99710-0.56674
   0  -2   0   40.64    0.49   0 0.00720-0.00527-0.08092-0.08109 0.99665-0.99672
   1 -11   7    1.82    1.26   0 0.00974 0.07265-0.07464-0.82138 0.99711-0.56640
   1  -9   4  465.18    2.65   0 0.00774 0.07451-0.07959-0.65652 0.99675-0.75114
   3 -10   6   62.92    1.57   0 0.00896 0.23607-0.07657-0.74154 0.99698-0.62921
   4  -8   4  553.79    2.51   0 0.00934 0.31941-0.07564-0.57854 0.99704-0.75173
  -9  -6   8    5.82    1.29   0 0.01424-0.74895-0.06365-0.42611 0.99789-0.50630
  -9  -5   7   58.69    1.57   0 0.01377-0.74756-0.06480-0.34323 0.99782-0.56779
  -7  -8   7    0.33    1.35   0 0.01131-0.58261-0.07090-0.58187 0.99744-0.56632
  -7  -6   5   28.77    1.30   0 0.01397-0.58506-0.06432-0.42576 0.99785-0.68952
  -5  -8   5  200.91    2.34   0 0.01371-0.42146-0.06497-0.58824 0.99781-0.68943
  -5  -7   4 1053.74    4.04   0 0.01391-0.42188-0.06447-0.50672 0.99784-0.75123
  -4 -10   7   30.50    1.69   0 0.01310-0.33953-0.06648-0.74999 0.99772-0.56673
  -4  -2   1  836.67    2.12   0 0.01208-0.33927-0.06899-0.09212 0.99756-0.93607
  -1  -5   1  527.60    2.09   0 0.01167-0.09205-0.07002-0.33814 0.99750-0.93644
   0  -8   3  161.77    1.69   0 0.01103-0.00998-0.07159-0.58253 0.99739-0.81258
   3 -11   8  279.78    2.67   0 0.01202 0.23202-0.06915-0.83103 0.99755-0.50593
   3  -6   2   14.91    0.83   0 0.01383 0.23352-0.06465-0.42566 0.99783-0.87432
   3  -4   1  107.82    0.94   0 0.01448 0.23400-0.06306-0.26316 0.99792-0.93599
   5  -9   6  842.28    3.32   0 0.01288 0.39710-0.06703-0.66897 0.99769-0.62884
   5  -6   3   27.49    0.79   0 0.01416 0.39764-0.06385-0.42614 0.99788-0.81282
  -9  -3   6  918.21    3.41   0 0.01795-0.75321-0.05479-0.18931 0.99837-0.63032
  -8  -4   5   24.68    1.13   0 0.01723-0.67068-0.05657-0.26941 0.99828-0.69131
  -7  -7   6 1556.63    5.26   0 0.01492-0.58568-0.06232-0.51044 0.99798-0.62944
  -6  -8   6 1256.42    4.89   0 0.01477-0.50435-0.06267-0.59123 0.99796-0.62906
  -4  -5   2    8.56    0.95   0 0.01436-0.34044-0.06370-0.34378 0.99790-0.87522
  -3  -9   5  310.92    2.69   0 0.01548-0.26015-0.06092-0.67486 0.99806-0.69030
  -2 -10   6  169.46    2.23   0 0.01544-0.17876-0.06102-0.75661 0.99805-0.62863
   0  -5   1   65.82    1.16   0 0.01671-0.01477-0.05788-0.35001 0.99822-0.93653
   1  -5   1  533.36    1.95   0 0.01425 0.06989-0.06396-0.34437 0.99788-0.93609
   4 -10   7   31.11    1.49   0 0.01790 0.30965-0.05492-0.76296 0.99836-0.56745
  -6  -4   3   19.74    1.11   0 0.02031-0.51058-0.04883-0.27712 0.99857-0.81455
  -3  -8   4   50.88    1.43   0 0.01989-0.26467-0.04989-0.60340 0.99852-0.75290
  -3  -7   3  445.47    2.48   0 0.01815-0.26293-0.05419-0.51803 0.99833-0.81456
   2 -11   8   37.85    1.67   0 0.02059 0.14188-0.04814-0.85083 0.99860-0.50688
   2 -10   6  148.21    1.89   0 0.01830 0.14513-0.05384-0.76382 0.99834-0.62971
   3  -9   5  312.75    2.26   0 0.02040 0.22572-0.04862-0.68689 0.99858-0.69151
  -7  -4   4   18.56    1.04   0 0.02256-0.59431-0.04322-0.28253 0.99875-0.75403
  -6  -9   8    7.42    1.60   0 0.02291-0.51262-0.04235-0.69333 0.99878-0.50784
  -4  -9   6   45.88    1.66   0 0.02350-0.34987-0.04088-0.69404 0.99883-0.63067
  -2  -6   2  856.10    3.02   0 0.02213-0.18489-0.04430-0.44565 0.99871-0.87694
  -1 -10   6   42.02    1.50   0 0.02109-0.10296-0.04687-0.77037 0.99861-0.63079
   1 -10   6   44.01    1.53   0 0.02283 0.05888-0.04255-0.77491 0.99877-0.63088
   5  -8   5  198.48    1.70   0 0.02225 0.38847-0.04399-0.60978 0.99872-0.69193
   5  -7   4 1071.29    3.01   0 0.02439 0.38707-0.03867-0.53307 0.99890-0.75322
  -8  -7   8    6.70    1.14   0 0.02444-0.67789-0.03874-0.53237 0.99889-0.50914
  -8  -5   6   64.66    1.44   0 0.02694-0.67972-0.03252-0.37562 0.99906-0.63187
  -7  -8   8   10.96    1.53   0 0.02671-0.59830-0.03309-0.62078 0.99905-0.50885
  -5  -9   7   57.48    1.73   0 0.02541-0.43356-0.03631-0.69905 0.99896-0.57090
  -3 -10   7   19.87    1.29   0 0.02422-0.26906-0.03927-0.77786 0.99887-0.57018
  -2  -9   5   54.01    1.52   0 0.02468-0.18793-0.03813-0.69776 0.99891-0.69324
  -2  -4   1  829.62    2.47   0 0.02616-0.18880-0.03447-0.29097 0.99901-0.93893
   0 -11   8   -1.29    1.55   0 0.02568-0.02647-0.03567-0.85732 0.99898-0.51632
   1 -11   8  273.33    2.64   0 0.02441 0.05593-0.03881-0.86029 0.99888-0.50887
   3  -8   4   52.22    1.16   0 0.02682 0.21975-0.03281-0.62084 0.99906-0.75381
   3  -7   3  448.58    2.12   0 0.02575 0.22144-0.03547-0.53641 0.99899-0.81546
   4  -5   2   10.06    0.76   0 0.02719 0.30203-0.03190-0.37637 0.99908-0.87639
  -9  -6   9   38.31    1.61   0 0.03037-0.76379-0.02437-0.46619 0.99922-0.44872
  -9  -4   7   29.54    1.25   0 0.03027-0.76487-0.02464-0.30132 0.99922-0.57134
  -9  -2   6   86.19    1.30   0 0.02917-0.76464-0.02736-0.13460 0.99917-0.63183
  -8  -6   7    3.81    1.19   0 0.02828-0.68180-0.02957-0.46082 0.99912-0.57038
  -5  -5   3   -1.63    1.19   0 0.02922-0.43405-0.02724-0.38023 0.99917-0.81841
  -4 -10   8  735.48    4.25   0 0.02763-0.35432-0.03120-0.78594 0.99909-0.50927
  -4  -8   5   25.61    1.49   0 0.03036-0.35646-0.02440-0.62887 0.99922-0.69318
  -4  -6   3   18.27    1.05   0 0.02774-0.35456-0.03093-0.45838 0.99909-0.81674
  -3  -3   1    0.20    0.73   0 0.02796-0.27333-0.03037-0.21492 0.99911-0.93862
  -2  -8   4  869.70    3.63   0 0.03047-0.19353-0.02414-0.62930 0.99922-0.75466
  -2  -7   3   -0.16    1.14   0 0.02961-0.19292-0.02628-0.54449 0.99919-0.81804
   2  -9   5   53.06    1.40   0 0.03002 0.13387-0.02525-0.71011 0.99921-0.69299
   2  -6   2 1057.30    2.91   0 0.02903 0.13641-0.02771-0.46236 0.99916-0.87718
   3 -11   9   69.06    1.80   0 0.02795 0.21527-0.03039-0.86887 0.99911-0.44791
   3 -10   7   16.22    1.38   0 0.03077 0.21391-0.02338-0.79424 0.99924-0.57060
   6  -6   4   72.65    0.94   0 0.03207 0.46186-0.02016-0.46927 0.99928-0.75323
  -9  -5   8 1395.08    4.99   0 0.03305-0.76710-0.01798-0.39094 0.99932-0.51029
  -8  -3   5   96.60    1.37   0 0.03252-0.68609-0.01930-0.22495 0.99931-0.69324
  -7  -5   5  138.71    1.68   0 0.03403-0.60564-0.01556-0.39299 0.99934-0.69334
  -6  -8   7    1.48    1.39   0 0.03270-0.52270-0.01887-0.63467 0.99932-0.57070
  -4  -7   4   20.10    1.30   0 0.03218-0.35892-0.02017-0.55130 0.99931-0.75436
  -2 -10   7   78.12    1.82   0 0.03289-0.19667-0.01839-0.79876 0.99932-0.56982
  -1  -9   5  443.56    2.84   0 0.03127-0.11295-0.02241-0.71366 0.99928-0.69233
  -1  -6   2   32.93    1.02   0 0.03133-0.11198-0.02226-0.46792 0.99929-0.87738
   4  -9   6   48.36    1.34   0 0.03339 0.29412-0.01713-0.71850 0.99933-0.63071
   6  -7   5   26.24    0.92   0 0.03498 0.45798-0.01318-0.55850 0.99934-0.69158
  -7  -7   7   -1.86    1.17   0 0.03407-0.60251-0.01580-0.55236 0.99937-0.57766
  -7  -6   6  257.56    2.34   0 0.03709-0.60819-0.00827-0.48256 0.99936-0.63184
  -5  -8   6   67.23    1.64   0 0.03410-0.44234-0.01573-0.63802 0.99937-0.63145
  -4  -4   2  509.35    2.26   0 0.03655-0.36329-0.00962-0.31577 0.99937-0.87745
  -3  -9   6  918.51    4.23   0 0.03573-0.28081-0.01168-0.72405 0.99938-0.63076
  -3  -5   2 1520.53    3.68   0 0.03410-0.27896-0.01573-0.39236 0.99937-0.87720
   0  -6   2  168.98    1.60   0 0.03667-0.03525-0.00932-0.48038 0.99937-0.87646
   1  -9   5  442.82    2.66   0 0.03427 0.04776-0.01529-0.72050 0.99938-0.69171
   1  -6   2   29.91    1.16   0 0.03591 0.04723-0.01122-0.47894 0.99938-0.87647
   2 -11   9   34.87    1.64   0 0.03486 0.12723-0.01383-0.88553 0.99938-0.44650
   2  -8   4  910.03    3.34   0 0.03708 0.12742-0.00830-0.64528 0.99937-0.75294
  -8  -7   9    6.20    1.34   0 0.03862-0.69153-0.00447-0.56799 0.99933-0.44840
  -7  -8   9    3.83    1.61   0 0.04018-0.61200-0.00058-0.65354 0.99928-0.44733
  -7  -3   4 2113.31    4.40   0 0.03940-0.61163-0.00250-0.24198 0.99931-0.75479
  -6  -3   3    7.30    0.95   0 0.03765-0.52819-0.00688-0.23826 0.99935-0.81637
  -5  -7   5  139.90    1.98   0 0.03851-0.44682-0.00472-0.56731 0.99933-0.69310
  -5  -6   4   60.75    1.33   0 0.03744-0.44625-0.00741-0.48272 0.99935-0.75485
  -3 -10   8  108.09    2.14   0 0.03915-0.28444-0.00312-0.81398 0.99931-0.50759
  -1 -10   7   96.35    1.93   0 0.03893-0.12104-0.00368-0.81374 0.99932-0.56911
  -1  -8   4   16.61    1.11   0 0.03747-0.11873-0.00732-0.64633 0.99935-0.75430
  -1  -7   3  234.47    1.96   0 0.03847-0.11959-0.00483-0.56736 0.99933-0.81524
  -1  -4   1  112.92    1.25   0 0.04010-0.12064-0.00076-0.32517 0.99928-0.93833
   2 -10   7   77.68    1.63   0 0.03827 0.12438-0.00533-0.81261 0.99934-0.56931
   2  -7   3    1.30    1.00   0 0.03857 0.12509-0.00458-0.56660 0.99933-0.81431
   4 -10   8  747.98    3.72   0 0.03780 0.28826-0.00650-0.81145 0.99935-0.50783
   5  -9   7   57.98    1.27   0 0.03991 0.36928-0.00125-0.73428 0.99929-0.56884
  -9  -6  10   27.17    1.60   0 0.04314-0.77684 0.00672-0.49843 0.99914-0.38715
  -5  -9   8 1353.88    5.47   0 0.04057-0.44872 0.00029-0.73604 0.99926-0.50830
  -5  -2   2    3.06    0.92   0 0.04322-0.45089 0.00690-0.17049 0.99913-0.87720
  -4  -9   7   24.36    1.39   0 0.04058-0.36732 0.00033-0.73618 0.99926-0.56962
   0  -8   4 1345.39    4.24   0 0.04130-0.04088 0.00211-0.65652 0.99923-0.75342
   0  -7   3   50.60    1.43   0 0.04306-0.04234 0.00651-0.57846 0.99914-0.81482
   1 -10   7   88.27    1.79   0 0.04195 0.03893 0.00374-0.82143 0.99920-0.56901
  -9  -3   7   51.82    1.29   0 0.04560-0.78042 0.01292-0.25790 0.99893-0.57055
  -8  -6   8  875.60    4.15   0 0.04564-0.69792 0.01301-0.50431 0.99893-0.50914
  -8  -4   6  353.68    2.34   0 0.04491-0.69846 0.01119-0.33822 0.99898-0.63145
  -8  -2   5  281.01    1.75   0 0.04636-0.70045 0.01481-0.17710 0.99887-0.69229
  -3  -8   5   94.05    1.59   0 0.04376-0.28920 0.00831-0.66198 0.99906-0.69133
  -3  -6   3    7.65    1.16   0 0.04507-0.29045 0.01159-0.50208 0.99897-0.81458
  -2  -9   6   85.90    1.76   0 0.04514-0.20876 0.01177-0.74781 0.99897-0.62989
   3  -9   6  876.97    3.61   0 0.04638 0.19907 0.01488-0.75036 0.99887-0.62935
   4  -8   5   23.11    1.09   0 0.04437 0.28367 0.00984-0.66369 0.99902-0.69109
   4  -6   3   18.86    0.90   0 0.04746 0.28198 0.01757-0.50721 0.99877-0.81349
  -9  -5   9   35.22    1.54   0 0.04972-0.78329 0.02302-0.43273 0.99858-0.44799
  -9  -4   8  151.59    2.04   0 0.05077-0.78553 0.02564-0.35358 0.99846-0.50950
  -8  -5   7   22.18    1.33   0 0.04812-0.70148 0.01901-0.42908 0.99874-0.57040
  -6  -8   8  874.25    4.45   0 0.04814-0.53785 0.01905-0.67357 0.99874-0.50776
  -3  -7   4 2110.72    5.21   0 0.04727-0.29235 0.01689-0.58944 0.99882-0.75311
  -3  -2   1   99.87    0.97   0 0.04997-0.29518 0.02364-0.18530 0.99855-0.93777
  -2 -10   8  186.92    2.29   0 0.04746-0.21159 0.01736-0.83555 0.99881-0.50669
   0  -4   1  386.63    1.58   0 0.04762-0.04589 0.01777-0.34414 0.99879-0.93748
   1  -4   1  111.84    1.08   0 0.04864 0.03524 0.02031-0.34645 0.99869-0.93689
   3 -10   8  113.98    1.88   0 0.04913 0.19503 0.02154-0.83928 0.99864-0.50587
   4  -7   4   13.61    1.15   0 0.05039 0.27797 0.02470-0.59670 0.99851-0.75129
  -8  -7  10   85.35    1.91   0 0.05052-0.70225 0.02505-0.59956 0.99855-0.38666
  -7  -7   8 1160.43    4.81   0 0.05030-0.62091 0.02449-0.59831 0.99858-0.50854
  -5  -8   7   23.36    1.58   0 0.05149-0.45998 0.02747-0.68220 0.99844-0.56949
  -4  -8   6  353.16    2.62   0 0.05041-0.37723 0.02476-0.67930 0.99856-0.63015
  -4  -5   3   81.55    1.43   0 0.05318-0.38000 0.03169-0.43995 0.99822-0.81455
  -3 -10   9   80.39    2.11   0 0.05149-0.29663 0.02748-0.84512 0.99844-0.44497
  -2  -5   2    3.85    0.89   0 0.05041-0.21299 0.02476-0.43327 0.99856-0.87589
  -2  -3   1  103.29    1.13   0 0.05277-0.21545 0.03068-0.27436 0.99828-0.93758
  -1  -9   6  252.87    2.39   0 0.05246-0.13415 0.02989-0.76552 0.99832-0.62860
   1   1   0 3239.87    2.39   0 0.05310 0.03120 0.03149 0.05257 0.99823-0.99810
  -8  -1   5   16.13    0.92   0 0.05887-0.71305 0.04561-0.12720 0.99738-0.69271
  -7  -4   5    3.74    1.05   0 0.05444-0.62585 0.03450-0.36220 0.99809-0.69329
  -7  -2   4   57.97    1.06   0 0.05588-0.62822 0.03810-0.20136 0.99787-0.75424
  -6  -2   3 1609.35    3.29   0 0.05573-0.54658 0.03772-0.20077 0.99790-0.81527
  -5  -9   9   35.55    1.52   0 0.05349-0.46118 0.03211-0.76815 0.99822-0.44562
  -4  -9   8  155.12    2.26   0 0.05565-0.38196 0.03754-0.77366 0.99791-0.50633
  -2  -8   5  285.22    2.35   0 0.05471-0.21789 0.03517-0.68977 0.99805-0.69018
  -1 -10   8   41.25    1.54   0 0.05403-0.13648 0.03346-0.85168 0.99814-0.50496
   2 -10   8  181.62    2.21   0 0.05594 0.10673 0.03826-0.85536 0.99786-0.50417
   2  -9   6   72.53    1.35   0 0.05380 0.10993 0.03288-0.76861 0.99818-0.62770
   3  -5   2 1384.67    2.80   0 0.05492 0.19310 0.03570-0.44345 0.99802-0.87316
   4 -10   9   21.73    1.50   0 0.05422 0.27226 0.03393-0.85195 0.99812-0.44328
   4  -9   7   29.90    1.38   0 0.05690 0.27057 0.04067-0.77666 0.99771-0.56524
   5  -8   6   73.06    1.34   0 0.05544 0.35482 0.03699-0.69027 0.99794-0.62675
  -9  -2   7   96.68    1.52   0 0.06018-0.79556 0.04913-0.21371 0.99716-0.57115
  -7  -6   7   31.53    1.23   0 0.05692-0.62817 0.04092-0.53298 0.99773-0.56991
  -7  -5   6  269.59    2.21   0 0.05922-0.63026 0.04672-0.45644 0.99734-0.63106
  -6  -4   4 1105.20    3.39   0 0.05676-0.54725 0.04053-0.36841 0.99775-0.75399
  -5  -1   2  867.37    2.00   0 0.05948-0.46902 0.04736-0.12841 0.99729-0.87609
  -4  -7   5    4.13    1.02   0 0.05680-0.38376 0.04063-0.61368 0.99775-0.69113
  -4  -6   4 1102.04    3.75   0 0.05871-0.38530 0.04543-0.53587 0.99743-0.75245
  -4  -3   2   68.59    1.23   0 0.05988-0.38692 0.04837-0.29275 0.99722-0.87596
   1 -10   8   39.64    1.57   0 0.05810 0.02312 0.04389-0.86199 0.99753-0.50406
   1  -9   6  190.56    1.93   0 0.05688 0.02504 0.04084-0.77674 0.99773-0.62721
   3  -8   5   91.15    1.39   0 0.05839 0.18821 0.04463-0.69806 0.99748-0.68779
  -9  -5  10  745.75    3.98   0 0.06310-0.79673 0.05698-0.46832 0.99656-0.38628
  -8  -6   9  130.31    2.00   0 0.06065-0.71260 0.05082-0.54369 0.99705-0.44699
  -8  -3   6   14.50    1.20   0 0.06326-0.71699 0.05740-0.30342 0.99653-0.63094
  -5  -7   6  267.39    2.34   0 0.05990-0.46808 0.04894-0.62175 0.99719-0.62962
  -5  -5   4  691.03    2.97   0 0.06247-0.47078 0.05539-0.46362 0.99669-0.75237
  -3  -4   2   68.87    1.09   0 0.06045-0.30534 0.05033-0.37665 0.99708-0.87548
  -2 -10   9  175.25    2.38   0 0.06033-0.22403 0.05001-0.86800 0.99711-0.44310
  -2  -7   4   57.36    1.24   0 0.05994-0.22304 0.04905-0.62126 0.99718-0.75127
  -2  -6   3 1607.32    4.05   0 0.05967-0.22230 0.04837-0.53859 0.99723-0.81290
   3  -3   1   -1.14    0.60   0 0.06473 0.17830 0.06109-0.30851 0.99621-0.93277
   5  -5   3    0.65    0.71   0 0.06343 0.34767 0.05782-0.46744 0.99649-0.80985
  -8   0   5  144.57    1.16   0 0.06851-0.72305 0.07071-0.06982 0.99527-0.69048
  -7  -7   9   -0.93    1.45   0 0.06402-0.63532 0.05939-0.63286 0.99632-0.44462
  -5  -6   5   37.78    1.26   0 0.06373-0.47175 0.05867-0.54929 0.99638-0.69084
  -3  -8   6   14.42    1.26   0 0.06437-0.30876 0.06028-0.71463 0.99624-0.62761
  -2  -9   7   94.40    1.77   0 0.06314-0.22610 0.05716-0.79290 0.99651-0.56518
  -1  -8   5   17.15    1.12   0 0.06302-0.14408 0.05688-0.71056 0.99653-0.68775
  -1  -5   2  853.69    2.63   0 0.06293-0.14316 0.05664-0.46477 0.99655-0.87335
   2  -8   5  290.97    2.13   0 0.06619 0.09875 0.06485-0.71835 0.99583-0.68633
   3 -10   9   75.00    1.77   0 0.06415 0.18042 0.05970-0.87744 0.99629-0.44118
   3  -7   4 2225.29    4.59   0 0.06609 0.18136 0.06461-0.63585 0.99586-0.74767
   3  -6   3    7.29    0.97   0 0.06651 0.18071 0.06566-0.55535 0.99576-0.80943
   5  -7   5  138.79    1.39   0 0.06656 0.34483 0.06579-0.63726 0.99575-0.68578
  -9  -4   9   45.40    1.46   0 0.06860-0.80243 0.07115-0.39967 0.99514-0.44526
  -9  -3   8  580.93    2.94   0 0.06870-0.80315 0.07142-0.31732 0.99511-0.50662
  -8  -5   8  297.36    2.55   0 0.06683-0.71932 0.06669-0.47714 0.99557-0.50641
  -8  -4   7   67.79    1.42   0 0.06903-0.72169 0.07224-0.39983 0.99503-0.56682
  -8   1   5   18.04    0.66   0 0.07294-0.72782 0.08215 0.00066 0.99396-0.68882
  -5  -8   8  304.60    2.71   0 0.06670-0.47438 0.06637-0.72146 0.99561-0.50410
  -4  -9   9   46.58    1.85   0 0.06807-0.39382 0.06982-0.80599 0.99527-0.44096
  -4  -8   7   68.61    1.68   0 0.06844-0.39424 0.07076-0.72474 0.99518-0.56437
  -3  -9   8  580.14    3.63   0 0.06818-0.31234 0.07010-0.80570 0.99524-0.50194
  -1 -10   9   26.53    1.51   0 0.06671-0.14845 0.06638-0.88422 0.99560-0.44053
   0  -8   5  146.48    1.85   0 0.06747-0.06619 0.06830-0.72244 0.99542-0.68610
   3  -9   7   48.43    1.39   0 0.06791 0.17803 0.06942-0.80499 0.99531-0.56243
   4 -10  10  204.44    2.49   0 0.06771 0.25816 0.06890-0.88710 0.99536-0.37843
  -7  -1   4 1114.50    2.69   0 0.07115-0.64399 0.07774-0.15865 0.99451-0.75055
  -6  -1   3   21.28    0.79   0 0.07281-0.56390 0.08193-0.16301 0.99405-0.81142
  -5   0   2    0.45    0.61   0 0.07649-0.48511 0.09125-0.09131 0.99295-0.87135
  -1  -9   7  434.08    2.91   0 0.07004-0.15125 0.07493-0.81132 0.99480-0.56326
  -1  -7   4 1100.64    3.64   0 0.06941-0.14977 0.07335-0.64544 0.99497-0.74795
  -1  -6   3   21.21    1.00   0 0.07008-0.15041 0.07504-0.56535 0.99479-0.81019
   0  -5   2    1.08    0.98   0 0.07022-0.06978 0.07539-0.48457 0.99476-0.87102
   1 -10   9   27.43    1.55   0 0.07217 0.00963 0.08031-0.89704 0.99423-0.43955
   2 -10   9  169.38    2.13   0 0.06964 0.09345 0.07393-0.89188 0.99491-0.43990
   5  -6   4   58.40    1.08   0 0.07206 0.34002 0.08004-0.56920 0.99426-0.74581
  -9  -5  11  105.62    2.16   0 0.07404-0.80718 0.08548-0.49631 0.99374-0.32169
  -8  -6  10  230.93    2.47   0 0.07283-0.72431 0.08240-0.57483 0.99409-0.38245
  -7  -7  10  649.68    4.02   0 0.07576-0.64515 0.08983-0.66334 0.99323-0.38050
  -7  -6   8  307.18    2.65   0 0.07392-0.64424 0.08516-0.57659 0.99378-0.50400
  -7  -3   5  996.38    3.21   0 0.07513-0.64688 0.08824-0.33303 0.99342-0.68792
  -3  -7   5  991.78    3.72   0 0.07260-0.31684 0.08182-0.65418 0.99416-0.68709
  -3  -5   3  396.18    2.16   0 0.07380-0.31814 0.08487-0.49301 0.99381-0.81029
  -3  -1   1  265.78    1.04   0 0.07560-0.32091 0.08943-0.16900 0.99328-0.93285
  -1  -3   1  269.74    1.27   0 0.07260-0.15273 0.08183-0.32591 0.99416-0.93313
   0  -7   4   33.88    1.40   0 0.07529-0.07370 0.08864-0.66063 0.99337-0.74655
   1  -5   2  862.88    2.48   0 0.07284 0.01147 0.08245-0.49077 0.99409-0.87058
   2  -9   7   97.49    1.69   0 0.07413 0.09000 0.08569-0.82114 0.99372-0.56230
   2  -7   4   58.50    1.26   0 0.07412 0.09138 0.08566-0.65741 0.99372-0.74687
   4  -8   6  299.74    2.13   0 0.07324 0.25561 0.08344-0.73717 0.99398-0.62374
   6  -7   6  262.16    1.82   0 0.07499 0.41823 0.08788-0.65915 0.99346-0.62276
  -5  -7   7  155.48    2.12   0 0.07851-0.48598 0.09704-0.66900 0.99233-0.56312
  -3  -6   4   80.06    1.31   0 0.07615-0.32061 0.09107-0.58137 0.99308-0.74821
  -2  -9   8   14.70    1.45   0 0.07836-0.24027 0.09668-0.83189 0.99238-0.50009
  -2  -8   6 1522.15    4.90   0 0.07566-0.23817 0.08984-0.74400 0.99323-0.62426
  -1 -10  10   46.38    1.94   0 0.07777-0.15918 0.09517-0.91198 0.99257-0.37761
   0  -6   3  442.40    2.24   0 0.07700-0.07524 0.09323-0.58329 0.99281-0.80844
   1  -9   7  436.81    2.79   0 0.07587 0.00660 0.09038-0.82639 0.99316-0.56226
   2  -6   3 1618.09    3.66   0 0.07611 0.08988 0.09098-0.58113 0.99309-0.80800
   3 -10  10   56.63    1.69   0 0.07653 0.16791 0.09204-0.90988 0.99296-0.37808
   4  -9   8  148.52    1.91   0 0.07635 0.25118 0.09158-0.82755 0.99302-0.50060
   4  -4   2  566.05    1.57   0 0.08054 0.25032 0.10219-0.42784 0.99165-0.86732
   4  -2   1  851.87    0.82   0 0.09358 0.23770 0.13533-0.29720 0.98654-0.92373
  -8  -2   6 1521.09    3.87   0 0.08147-0.73528 0.10492-0.26730 0.99123-0.62395
  -7  -5   7  158.80    1.87   0 0.07961-0.65073 0.10020-0.50948 0.99187-0.56357
  -7  -4   6   90.88    1.48   0 0.08133-0.65277 0.10456-0.43115 0.99128-0.62363
  -6  -3   4   82.67    1.27   0 0.07937-0.56969 0.09958-0.34410 0.99195-0.74713
  -5  -8   9    4.77    1.44   0 0.07984-0.48756 0.10078-0.75418 0.99179-0.43974
  -4  -9  10  147.76    2.27   0 0.07875-0.40425 0.09803-0.83303 0.99216-0.37725
  -4  -7   6   91.44    1.62   0 0.07842-0.40440 0.09718-0.66887 0.99227-0.62382
  -4  -4   3    1.69    1.13   0 0.08137-0.40645 0.10467-0.42947 0.99127-0.80685
  -3  -9   9   13.90    1.58   0 0.08073-0.32445 0.10303-0.83798 0.99149-0.43840
   0 -10  10   25.69    1.78   0 0.08181-0.08131 0.10577-0.92290 0.99112-0.37574
   1  -6   3   20.47    0.98   0 0.07912 0.00448 0.09895-0.58866 0.99204-0.80797
   2 -10  10  847.57    4.41   0 0.08176 0.08089 0.10565-0.92290 0.99113-0.37583
   2   0   0   39.64    0.32   0 0.08250 0.08425 0.10752-0.10593 0.99087-0.99055
   5  -8   7   24.07    1.24   0 0.08192 0.32823 0.10604-0.75981 0.99108-0.56037
  -9  -4  10  146.35    2.08   0 0.08276-0.81688 0.10778-0.43509 0.99081-0.37865
  -9  -2   8   18.10    1.14   0 0.08533-0.82069 0.11429-0.27692 0.98986-0.50034
  -8  -6  11  119.06    2.17   0 0.08305-0.73433 0.10853-0.59992 0.99070-0.31688
  -8  -5   9    6.72    1.24   0 0.08242-0.73607 0.10691-0.51537 0.99093-0.43878
  -7   0   4   33.51    0.75   0 0.08576-0.65904 0.11539-0.11359 0.98969-0.74425
  -5   1   2  860.88    1.23   0 0.09176-0.50205 0.13061-0.04642 0.98726-0.86424
  -4  -8   8  515.68    3.34   0 0.08364-0.40950 0.11002-0.76346 0.99049-0.49913
  -3  -8   7    9.47    1.09   0 0.08258-0.32632 0.10732-0.76083 0.99087-0.56073
  -2  -4   2  340.19    1.70   0 0.08198-0.24435 0.10581-0.43146 0.99108-0.86852
  -2  -2   1    0.34    0.70   0 0.08451-0.24816 0.11222-0.27559 0.99017-0.92890
  -1  -8   6   80.32    1.66   0 0.08483-0.16549 0.11304-0.76643 0.99005-0.62048
   1 -10  10   48.94    1.80   0 0.08336-0.00189 0.10930-0.92661 0.99059-0.37583
   3  -8   6   17.44    1.03   0 0.08500 0.16155 0.11347-0.76687 0.98998-0.62099
   6  -6   5    1.05    0.84   0 0.08646 0.40639 0.11717-0.60847 0.98943-0.68136
  -9  -3   9   17.64    1.14   0 0.08707-0.82182 0.11881-0.36421 0.98919-0.43784
  -8  -4   8  510.07    2.93   0 0.08836-0.74152 0.12207-0.44874 0.98868-0.49851
  -7  -6   9    3.69    1.35   0 0.08692-0.66121 0.11842-0.60979 0.98925-0.43639
  -6  -5   6   10.36    1.36   0 0.08823-0.57762 0.12176-0.53003 0.98873-0.62074
  -6  -4   5  183.87    1.76   0 0.08823-0.57828 0.12175-0.44788 0.98873-0.68194
  -6   0   3  443.46    1.47   0 0.09088-0.58256 0.12847-0.12614 0.98764-0.80321
  -5  -6   6   15.25    1.35   0 0.08657-0.49472 0.11754-0.60717 0.98938-0.62170
  -4  -6   5  183.09    1.78   0 0.08511-0.41150 0.11383-0.60341 0.98994-0.68310
  -4  -5   4    8.90    1.19   0 0.08645-0.41293 0.11725-0.52480 0.98943-0.74446
  -4  -2   2  341.39    1.56   0 0.08596-0.41314 0.11599-0.27705 0.98962-0.86770
  -2  -7   5  102.22    1.48   0 0.08564-0.24819 0.11519-0.68727 0.98974-0.68283
  -1  -9   8  804.92    3.99   0 0.08562-0.16715 0.11512-0.85092 0.98975-0.49812
   0  -3   1  135.04    1.03   0 0.08671-0.08473 0.11790-0.36193 0.98933-0.92853
   2  -3   1   98.57    0.81   0 0.08802 0.07867 0.12122-0.36564 0.98881-0.92761
   3  -9   8  588.01    3.28   0 0.08601 0.15929 0.11613-0.85242 0.98960-0.49872
   4  -7   5    4.00    0.97   0 0.08667 0.24201 0.11781-0.69041 0.98934-0.68229
   6  -5   4   58.57    0.86   0 0.09093 0.40349 0.12861-0.53666 0.98762-0.74151
  -8  -3   7    8.03    1.04   0 0.08868-0.74305 0.12297-0.36705 0.98863-0.55990
  -5  -8  10  233.06    2.79   0 0.09110-0.49848 0.12911-0.78202 0.98764-0.37400
  -5  -5   5    2.25    1.21   0 0.09044-0.49942 0.12743-0.53565 0.98791-0.68138
  -3  -3   2 2653.81    3.99   0 0.09108-0.33586 0.12908-0.37239 0.98764-0.86565
  -2  -9   9   74.59    1.83   0 0.09115-0.25431 0.12924-0.86403 0.98762-0.43502
   0  -8   6  259.16    2.25   0 0.09010-0.08933 0.12657-0.78017 0.98805-0.62000
   2  -9   8   13.43    1.32   0 0.09135 0.07293 0.12975-0.86536 0.98753-0.49698
   2  -8   6 1635.32    4.67   0 0.09091 0.07357 0.12864-0.78215 0.98772-0.61974
   5  -1   1  519.81    0.79   0 0.10280 0.31084 0.15886-0.23954 0.98217-0.91996
  -9  -4  11    8.93    1.62   0 0.09451-0.82963 0.13751-0.46206 0.98618-0.31127
  -7   1   4 1151.77    2.06   0 0.09845-0.67217 0.14753-0.06255 0.98436-0.73746
  -7   2   4   54.67    0.52   0 0.10537-0.67949 0.16516 0.00207 0.98086-0.73339
  -5  -7   8  768.39    3.88   0 0.09460-0.50228 0.13775-0.70853 0.98614-0.49531
  -3  -9  10  547.12    3.67   0 0.09164-0.33618 0.13023-0.86452 0.98743-0.37349
  -2  -8   7  119.82    1.97   0 0.09443-0.25727 0.13733-0.79031 0.98622-0.55674
  -2  -6   4 1295.77    3.76   0 0.09172-0.25434 0.13042-0.62039 0.98740-0.74257
  -2  -5   3   28.05    1.01   0 0.09172-0.25422 0.13043-0.53811 0.98740-0.80421
   1  -9   8  727.41    3.71   0 0.09277-0.01099 0.13310-0.86884 0.98695-0.49664
   1  -3   1  273.90    1.19   0 0.09340-0.00913 0.13469-0.37873 0.98667-0.92620
   4  -9   9   46.80    1.49   0 0.09352 0.23363 0.13499-0.87085 0.98662-0.43533
  -8  -5  10  226.43    2.49   0 0.09547-0.74775 0.13994-0.54789 0.98574-0.37270
  -8  -1   6   78.83    1.24   0 0.09924-0.75356 0.14952-0.22856 0.98397-0.61547
  -7  -2   5  104.44    1.28   0 0.09640-0.66871 0.14230-0.30334 0.98531-0.67812
  -4  -8   9   58.52    1.75   0 0.09689-0.42282 0.14355-0.79584 0.98509-0.43275
  -4  -7   7   32.62    1.59   0 0.09758-0.42348 0.14531-0.71591 0.98476-0.55487
  -3  -7   6 1968.30    5.31   0 0.09488-0.33929 0.13843-0.70955 0.98601-0.61783
  -1  -7   5  471.60    2.65   0 0.09604-0.17680 0.14138-0.71317 0.98548-0.67927
   4  -8   7   71.50    1.51   0 0.09788 0.23041 0.14608-0.80036 0.98462-0.55636
   4  -6   4 1174.76    3.04   0 0.09611 0.23361 0.14157-0.63202 0.98545-0.74106
   4  -5   3   77.57    1.02   0 0.09754 0.23268 0.14520-0.55357 0.98478-0.80151
  -7  -6  10  185.74    2.36   0 0.10065-0.67080 0.15296-0.64125 0.98338-0.36961
  -7  -5   8  764.61    3.55   0 0.09836-0.66950 0.14716-0.55390 0.98448-0.49297
  -5  -8  11   98.43    2.35   0 0.10027-0.50784 0.15200-0.80327 0.98357-0.30876
  -3  -8   8   11.23    1.13   0 0.09817-0.34247 0.14668-0.79905 0.98457-0.49464
  -1  -9   9   32.50    1.59   0 0.09922-0.18117 0.14934-0.88383 0.98407-0.43307
  -1  -4   2   29.18    0.91   0 0.09881-0.17935 0.14830-0.47410 0.98427-0.86309
  -1   2   0   12.04    0.40   0 0.10100-0.18235 0.15384 0.01253 0.98321-0.98265
   3  -7   5 1020.19    3.32   0 0.09930 0.14751 0.14955-0.72207 0.98403-0.67960
   5  -7   6  373.32    2.14   0 0.10142 0.30938 0.15493-0.72735 0.98300-0.61737
  -9  -3  10  553.37    3.16   0 0.10267-0.83724 0.15767-0.40054 0.98251-0.36874
  -9  -2   9   68.96    1.51   0 0.10631-0.84123 0.16693-0.32697 0.98061-0.42758
  -7  -4   7   33.36    1.26   0 0.10452-0.67623 0.16238-0.48666 0.98156-0.55140
  -7  -3   6 1984.34    4.66   0 0.10494-0.67719 0.16345-0.40585 0.98134-0.61221
  -6  -2   4 1284.01    3.11   0 0.10437-0.59531 0.16200-0.32233 0.98163-0.73492
  -6   1   3   20.36    0.56   0 0.11033-0.60205 0.17716-0.09132 0.97840-0.79167
  -5  -2   3   23.62    1.03   0 0.10231-0.51098 0.15675-0.31747 0.98269-0.79814
  -2  -9  10   30.68    1.61   0 0.10245-0.26601 0.15711-0.89075 0.98262-0.36974
  -1  -8   7    4.07    1.48   0 0.10387-0.18428 0.16072-0.81369 0.98189-0.55364
   0  -7   5   19.11    1.34   0 0.10337-0.10261 0.15945-0.73107 0.98215-0.67726
   3  -9   9   15.15    1.38   0 0.10225 0.14271 0.15661-0.89242 0.98272-0.43355
   5  -8   8  290.11    2.34   0 0.10513 0.30434 0.16393-0.81851 0.98124-0.49358
  -8  -5  11   92.76    2.10   0 0.10630-0.75842 0.16677-0.57409 0.98084-0.30714
  -8  -4   9   59.52    1.49   0 0.10516-0.75817 0.16386-0.48935 0.98144-0.43035
  -5  -6   7   12.50    1.37   0 0.10673-0.51538 0.16786-0.65652 0.98061-0.55181
  -3  -6   5  138.08    1.60   0 0.10430-0.34934 0.16168-0.65055 0.98188-0.67617
  -3  -4   3    5.17    1.07   0 0.10630-0.35149 0.16677-0.49166 0.98084-0.79804
  -1  -6   4   61.23    1.19   0 0.10439-0.18554 0.16190-0.65152 0.98184-0.73801
  -1  -5   3  406.43    2.06   0 0.10675-0.18748 0.16789-0.57526 0.98060-0.79831
   1  -9   9   34.34    1.59   0 0.10752-0.02639 0.16986-0.90443 0.98018-0.42982
   2  -9   9   74.54    1.69   0 0.10677 0.05616 0.16795-0.90298 0.98059-0.43050
   2  -7   5  104.22    1.49   0 0.10548 0.05894 0.16467-0.73697 0.98127-0.67696
   3  -4   2   71.75    0.93   0 0.10760 0.14027 0.17007-0.49663 0.98014-0.85919
   4  -9  10  129.49    2.01   0 0.10769 0.21822 0.17030-0.90575 0.98009-0.36896
   6  -7   7   29.56    1.18   0 0.10769 0.38451 0.17029-0.74278 0.98009-0.55317
  -8  -3   8   10.23    1.16   0 0.11094-0.76439 0.17845-0.42201 0.97856-0.48938
  -8  -2   7  119.54    1.45   0 0.11061-0.76435 0.17761-0.33897 0.97875-0.55023
  -7  -6  11   27.33    1.59   0 0.11039-0.68104 0.17705-0.66640 0.97887-0.30570
  -6  -5   7   11.39    1.30   0 0.10959-0.59932 0.17502-0.58224 0.97932-0.55195
  -5  -7   9  101.57    1.81   0 0.10821-0.51642 0.17149-0.74239 0.98008-0.42981
  -4  -8  10 1349.44    5.41   0 0.10777-0.43441 0.17038-0.82324 0.98032-0.36871
  -4  -6   6 1291.54    4.21   0 0.10822-0.43534 0.17153-0.66118 0.98007-0.61396
  -3  -5   4 1478.77    3.83   0 0.10840-0.35367 0.17197-0.57985 0.97998-0.73666
  -2  -8   8  902.43    4.15   0 0.11049-0.27388 0.17729-0.82986 0.97882-0.48977
  -2  -7   6  118.35    1.58   0 0.10838-0.27173 0.17194-0.74362 0.97998-0.61425
  -1  -9  10  622.64    3.89   0 0.11049-0.19285 0.17731-0.91156 0.97881-0.36707
   0  -8   7    5.51    1.28   0 0.11016-0.10915 0.17647-0.82991 0.97900-0.55090
   3  -8   7    7.76    0.82   0 0.10782 0.13780 0.17050-0.82412 0.98029-0.55331
   3  -6   4   91.23    1.21   0 0.11052 0.13649 0.17738-0.66764 0.97880-0.73498
  -7  -5   9  107.73    1.84   0 0.11389-0.68491 0.18566-0.59307 0.97710-0.42677
  -4  -7   8   12.86    1.49   0 0.11381-0.44114 0.18545-0.75558 0.97714-0.48861
  -4  -3   3    6.50    0.91   0 0.11096-0.43799 0.17820-0.42216 0.97878-0.79628
  -3  -8   9   57.66    1.57   0 0.11141-0.35677 0.17934-0.83246 0.97853-0.42868
  -3   0   1  123.07    0.61   0 0.11450-0.36008 0.18720-0.18401 0.97674-0.91582
  -2  -9  11    6.64    1.39   0 0.11130-0.27478 0.17906-0.91329 0.97859-0.30579
   0  -6   4 2612.61    5.02   0 0.11312-0.11240 0.18369-0.67321 0.97755-0.73473
   0  -4   2 4616.86    5.08   0 0.11162-0.11033 0.17987-0.50647 0.97841-0.85810
   2  -8   7  114.67    1.65   0 0.11251 0.05079 0.18215-0.83569 0.97790-0.55161
  -9  -3  11   45.39    1.54   0 0.11512-0.84957 0.18893-0.43408 0.97649-0.30494
  -8  -5  12   45.82    1.74   0 0.11457-0.76660 0.18753-0.59659 0.97681-0.24409
  -8   0   6  257.84    1.52   0 0.11827-0.77257 0.19693-0.19468 0.97458-0.60723
  -6  -4   6 1295.09    3.98   0 0.11503-0.60565 0.18869-0.51529 0.97654-0.61087
  -6  -3   5  137.95    1.50   0 0.11478-0.60552 0.18806-0.43246 0.97669-0.67203
  -5  -5   6 1853.17    4.89   0 0.11561-0.52455 0.19017-0.59761 0.97619-0.61119
  -4  -8  11   29.34    1.62   0 0.11674-0.44359 0.19305-0.84565 0.97551-0.30349
  -4  -5   5   16.14    1.24   0 0.11549-0.44274 0.18985-0.59820 0.97627-0.67245
  -3  -7   7   33.11    1.27   0 0.11413-0.35940 0.18641-0.75781 0.97707-0.54987
   2  -6   4 1249.22    3.40   0 0.11696 0.04774 0.19360-0.68333 0.97538-0.73210
   3  -9  10  491.44    3.28   0 0.11491 0.12881 0.18838-0.92376 0.97661-0.36509
   3  -5   3  396.38    1.72   0 0.11520 0.13213 0.18912-0.59715 0.97644-0.79402
   5  -6   5   35.79    1.08   0 0.11790 0.29269 0.19601-0.68565 0.97480-0.66931
  -8  -4  10 1366.19    4.96   0 0.11921-0.77152 0.19937-0.52631 0.97381-0.36323
  -7  -6  12   46.13    1.82   0 0.11796-0.68791 0.19619-0.68695 0.97459-0.24150
  -7  -1   5  464.85    1.99   0 0.11980-0.69244 0.20089-0.28103 0.97343-0.66807
  -5  -7  10 1580.61    5.75   0 0.11941-0.52728 0.19990-0.77116 0.97368-0.36277
  -4  -4   4  245.17    1.72   0 0.11757-0.44489 0.19519-0.52136 0.97483-0.73197
  -2  -3   2  102.96    1.18   0 0.11982-0.28277 0.20093-0.44479 0.97342-0.85260
  -1  -9  11   32.52    1.75   0 0.11928-0.20161 0.19955-0.93378 0.97376-0.30066
  -1  -8   8   43.28    1.64   0 0.11990-0.20141 0.20112-0.85397 0.97337-0.48413
  -1  -7   6 1426.66    4.42   0 0.11967-0.20106 0.20054-0.77180 0.97352-0.60717
  -1  -2   1   68.67    0.68   0 0.11720-0.19789 0.19425-0.35624 0.97506-0.91528
  -1   1   0 3316.42    1.59   0 0.12071-0.20165 0.20321-0.11900 0.97285-0.97330
   0  -5   3   41.17    1.03   0 0.11722-0.11617 0.19428-0.60247 0.97505-0.79245
   1  -9  10  616.78    3.71   0 0.11871-0.03798 0.19810-0.93295 0.97412-0.36187
   1  -6   4   68.05    1.21   0 0.11728-0.03428 0.19444-0.68450 0.97501-0.73101
   1  -4   2   31.98    0.89   0 0.11918-0.03542 0.19929-0.52517 0.97383-0.85243
   2  -9  10   32.19    1.48   0 0.11873 0.04416 0.19815-0.93253 0.97411-0.36173
   4  -9  11   12.87    1.49   0 0.11842 0.20851 0.19735-0.93131 0.97430-0.30082
   4  -8   8  563.78    3.01   0 0.11850 0.20865 0.19756-0.85091 0.97426-0.48432
   4  -7   6   80.26    1.34   0 0.11800 0.21022 0.19629-0.76777 0.97456-0.60726
  -3  -8  10   48.01    1.76   0 0.12185-0.36665 0.20666-0.85985 0.97168-0.35919
  -2  -6   5  415.22    2.33   0 0.11991-0.28284 0.20171-0.69151 0.97294-0.66749
   1  -5   3  408.25    1.98   0 0.12276-0.03920 0.20901-0.61685 0.97107-0.78786
   5  -8   9    5.83    1.11   0 0.12241 0.28812 0.20809-0.86173 0.97131-0.41871
  -7  -5  10 1563.05    5.43   0 0.12590-0.69620 0.21674-0.62482 0.96920-0.35776
  -7  -4   8   13.28    0.99   0 0.12370-0.69504 0.21111-0.53703 0.97070-0.48187
  -6  -6  10 2265.66    6.66   0 0.12576-0.61428 0.21637-0.70579 0.96930-0.35737
  -5  -6   8   23.92    1.31   0 0.12348-0.53149 0.21054-0.69977 0.97085-0.48148
  -2  -8   9   70.53    1.64   0 0.12347-0.28690 0.21052-0.86308 0.97085-0.41991
   3  -9  11   48.31    1.79   0 0.12488 0.11920 0.21413-0.94869 0.96990-0.29627
   3  -8   8    8.62    1.07   0 0.12635 0.11984 0.21790-0.87128 0.96888-0.47908
   4  -9  12   22.02    1.64   0 0.12645 0.19959 0.21815-0.95251 0.96882-0.23306
  -8  -4  11   27.66    1.48   0 0.12962-0.78181 0.22615-0.55185 0.96650-0.29311
  -8  -3   9   54.83    1.46   0 0.12872-0.78137 0.22382-0.46746 0.96715-0.41623
  -7  -3   7   32.58    1.13   0 0.12984-0.70136 0.22671-0.47072 0.96634-0.53803
  -7  -2   6  121.00    1.52   0 0.13006-0.70222 0.22726-0.38883 0.96619-0.59890
  -6  -5   8   19.65    1.13   0 0.12701-0.61628 0.21944-0.62731 0.96836-0.47925
  -5  -7  11   91.27    2.08   0 0.12834-0.53560 0.22285-0.79293 0.96742-0.29392
  -4  -7   9   44.08    1.46   0 0.12675-0.45284 0.21879-0.78964 0.96854-0.41750
  -4  -6   7   31.75    1.44   0 0.12795-0.45420 0.22185-0.71098 0.96770-0.54012
  -3  -6   6   73.51    1.35   0 0.12722-0.37223 0.21997-0.70954 0.96822-0.60152
  -3  -2   2  104.45    1.04   0 0.12885-0.37400 0.22417-0.38537 0.96705-0.84561
  -2  -7   7   29.82    1.32   0 0.12776-0.29086 0.22137-0.79258 0.96783-0.53931
  -2  -5   4   87.99    1.28   0 0.12739-0.29043 0.22042-0.62816 0.96809-0.72466
  -2  -4   3 1175.27    3.04   0 0.12949-0.29222 0.22581-0.55137 0.96659-0.78394
   0  -8   8  519.74    3.04   0 0.12662-0.12620 0.21846-0.87101 0.96863-0.47826
   0  -7   6   16.36    1.14   0 0.12719-0.12603 0.21992-0.79151 0.96823-0.60121
   1  -9  11   32.23    1.71   0 0.12778-0.04698 0.22143-0.95579 0.96782-0.29398
   2  -9  11    7.42    1.37   0 0.12815 0.03539 0.22238-0.95650 0.96755-0.29325
   3  -7   6 1917.24    4.64   0 0.12770 0.11898 0.22122-0.79283 0.96788-0.60062
   5  -7   7  153.77    1.58   0 0.12947 0.28087 0.22576-0.79675 0.96661-0.53782
   5  -5   4  533.24    1.89   0 0.13035 0.28162 0.22802-0.63553 0.96597-0.72094
   6  -6   6  417.74    2.02   0 0.12974 0.36361 0.22645-0.71557 0.96641-0.59875
  -8  -1   7    3.99    0.90   0 0.13256-0.78633 0.23381-0.31301 0.96434-0.53443
  -6  -1   4   60.71    0.90   0 0.13213-0.62296 0.23272-0.31175 0.96466-0.71925
  -5  -1   3  408.02    1.60   0 0.13346-0.54295 0.23612-0.31586 0.96366-0.77988
  -3  -8  11   28.13    1.66   0 0.13114-0.37474 0.23016-0.88117 0.96540-0.29130
  -3  -7   8 1167.88    4.41   0 0.12996-0.37438 0.22714-0.79754 0.96626-0.47628
  -2  -1   1   66.98    0.65   0 0.13271-0.29584 0.23419-0.31360 0.96423-0.90390
   2  -8   8  740.52    3.42   0 0.13015 0.03390 0.22763-0.88074 0.96612-0.47627
   2  -7   6  133.24    1.64   0 0.13221 0.03260 0.23293-0.80387 0.96460-0.59743
   3  -9  12  294.13    2.86   0 0.13282 0.11117 0.23448-0.96824 0.96414-0.22859
  -8  -2   8  903.28    3.39   0 0.13379-0.78706 0.23684-0.39802 0.96353-0.47368
  -7  -5  11   91.20    1.82   0 0.13588-0.70536 0.24220-0.64877 0.96192-0.28802
  -6  -6  11   -0.71    1.46   0 0.13473-0.62282 0.23927-0.72452 0.96280-0.29794
  -5  -7  12  617.84    4.09   0 0.13512-0.54181 0.24025-0.80976 0.96251-0.22778
  -2  -8  10  224.49    2.50   0 0.13414-0.29693 0.23773-0.88970 0.96326-0.35047
  -1  -8   9   52.72    1.56   0 0.13307-0.21421 0.23500-0.88715 0.96406-0.41258
  -1  -6   5   55.85    1.19   0 0.13310-0.21379 0.23507-0.72444 0.96405-0.65868
   1  -9  12  410.97    3.47   0 0.13523-0.05410 0.24053-0.97337 0.96243-0.22692
   2  -9  12   71.86    1.88   0 0.13565 0.02724 0.24161-0.97467 0.96210-0.22641
   4  -8   9   57.76    1.48   0 0.13504 0.19239 0.24005-0.89286 0.96257-0.41124
  -5  -5   7   -0.50    1.01   0 0.13633-0.54454 0.24343-0.64992 0.96156-0.53287
  -2   3 -17    3.88    1.08   0-0.24121 0.07813-0.68661 0.93040-0.68673-0.35672
  -1   2  -3   14.42    0.47   0-0.24179 0.15864-0.68714 0.84980-0.68599 0.50368
   3   2  -8  150.68    1.39   0-0.24227 0.48799-0.68760 0.85052-0.68536 0.19607
   5   0  -6  249.98    1.68   0-0.24351 0.65335-0.68876 0.68759-0.68375 0.31712
   7  -5  -3  471.10    1.47   0-0.24842 0.82241-0.69335 0.28130-0.67732 0.49506
   8  -4  -7   67.38    1.10   0-0.24213 0.89704-0.68747 0.35926-0.68555 0.25756
   8  -3 -12   78.11    1.55   0-0.24146 0.89528-0.68684 0.44196-0.68641-0.04961
   8  -3 -11   23.63    1.22   0-0.24212 0.89654-0.68746 0.44221-0.68556 0.01114
  -1   3 -16  273.41    2.40   0-0.24808 0.16915-0.69300 0.93769-0.67751-0.30229
   0   3 -15   38.77    1.40   0-0.24816 0.24982-0.69308 0.93733-0.67740-0.24125
   0   3  -7   14.23    0.81   0-0.24619 0.24476-0.69124 0.93626-0.68000 0.25233
   1   3  -9   21.12    0.96   0-0.24598 0.32709-0.69104 0.93598-0.68028 0.12956
   2   2 -16   65.51    1.66   0-0.24977 0.41430-0.69457 0.85709-0.67528-0.30429
   2   2  -6  108.19    1.19   0-0.24918 0.41242-0.69402 0.85676-0.67606 0.30992
   3   2 -14   73.15    1.48   0-0.24510 0.49052-0.69022 0.85289-0.68142-0.17594
   7  -4  -4   17.87    0.71   0-0.25130 0.82553-0.69599 0.36666-0.67325 0.42970
   1   3 -12  916.63    3.47   0-0.25106 0.33315-0.69552 0.94055-0.67347-0.06141
   1   3 -11   10.97    1.10   0-0.25278 0.33424-0.69711 0.94220-0.67118-0.00175
   1   3 -10  524.62    2.40   0-0.25108 0.33270-0.69554 0.94078-0.67345 0.06158
   3  -1  -1  268.94    0.83   0-0.25441 0.50088-0.69861 0.61433-0.66900 0.60979
   3   2 -13   17.55    1.13   0-0.25102 0.49622-0.69549 0.85899-0.67352-0.12259
   3   2  -9   54.19    1.07   0-0.25113 0.49674-0.69558 0.85887-0.67338 0.12258
   4   0  -4  978.20    2.31   0-0.25019 0.57762-0.69471 0.69297-0.67463 0.43127
   4   1 -15   19.27    1.22   0-0.25104 0.57834-0.69550 0.77712-0.67350-0.24604
   4   1  -7  221.28    1.64   0-0.25170 0.57931-0.69612 0.77729-0.67262 0.24451
   7  -2 -14   31.01    1.47   0-0.25201 0.82419-0.69640 0.53370-0.67221-0.18685
   7  -2  -8  102.78    1.36   0-0.25257 0.82601-0.69691 0.53311-0.67147 0.18157
  -3   3 -16  130.54    1.89   0-0.25925 0.01708-0.70259 0.94816-0.66261-0.31702
  -2   3 -16  164.32    1.91   0-0.25577 0.09527-0.69941 0.94490-0.66732-0.31267
   0   3 -14  286.52    2.29   0-0.25751 0.25937-0.70101 0.94611-0.66496-0.19247
   3   2 -12  242.89    1.99   0-0.25537 0.50093-0.69905 0.86240-0.66785-0.06708
   3   2 -11   63.46    1.34   0-0.25676 0.50266-0.70032 0.86397-0.66598-0.00783
   3   2 -10  320.49    2.04   0-0.25577 0.50143-0.69941 0.86299-0.66732 0.05495
   5   0 -15    3.87    1.25   0-0.25760 0.66632-0.70109 0.70064-0.66485-0.25332
   6  -4  -2 1050.21    1.87   0-0.26330 0.75561-0.70627 0.37586-0.65707 0.53600
   6  -3  -3    7.82    0.56   0-0.25697 0.74878-0.70051 0.45335-0.66569 0.48294
   6  -1  -7   12.24    1.00   0-0.25715 0.74883-0.70068 0.61836-0.66545 0.23679
   7  -2 -13   82.72    1.74   0-0.25863 0.83089-0.70203 0.53922-0.66345-0.13415
   8  -4  -8  499.89    2.43   0-0.25571 0.91076-0.69935 0.37214-0.66740 0.17724
  -2   3  -6   -0.23    0.63   0-0.26273 0.10388-0.70562 0.95054-0.65785 0.29252
  -1   3 -15    1.45    0.96   0-0.26017 0.17822-0.70329 0.94914-0.66135-0.25847
   0   3  -8  144.42    1.39   0-0.26143 0.26067-0.70444 0.94995-0.65963 0.17054
   2   2 -15    0.16    0.99   0-0.26040 0.42348-0.70350 0.87022-0.66105-0.24972
   3   1  -5 1825.89    3.26   0-0.26064 0.50665-0.70372 0.78482-0.66071 0.35552
   4  -2  -1  818.34    1.36   0-0.26465 0.59308-0.70736 0.54089-0.65521 0.59568
   4   1 -14   42.76    1.33   0-0.25988 0.58698-0.70303 0.78469-0.66174-0.19621
   5   0  -7  154.21    1.54   0-0.26133 0.67095-0.70435 0.70366-0.65978 0.23124
   7  -2 -12   65.68    1.49   0-0.26298 0.83550-0.70585 0.54276-0.65750-0.07869
   7  -2  -9   39.47    1.14   0-0.26069 0.83377-0.70377 0.54023-0.66064 0.10858
   8  -4 -13   60.72    1.49   0-0.26075 0.91483-0.70382 0.37842-0.66056-0.13791
   8  -4  -9   58.89    1.25   0-0.26404 0.91882-0.70681 0.37951-0.65605 0.10389
  -4   3  -6   25.45    0.62   0-0.27181-0.05691-0.71383 0.95914-0.64473 0.27749
  -2   3 -15    2.55    1.08   0-0.26831 0.10466-0.71071 0.95692-0.64964-0.27024
   0   2  -4 7608.06    5.20   0-0.26761 0.26630-0.71008 0.87305-0.65061 0.40734
   0   3 -13   25.60    1.08   0-0.26488 0.26627-0.70762 0.95289-0.65440-0.14227
   1   2  -5  117.63    1.00   0-0.26407 0.34517-0.70689 0.86984-0.65552 0.35075
   3   1 -16  259.24    2.59   0-0.26788 0.51347-0.71032 0.79124-0.65024-0.33018
   4   1 -13   29.47    1.30   0-0.26649 0.59383-0.70907 0.79048-0.65218-0.14465
   4   1  -8  172.08    1.48   0-0.26420 0.59144-0.70701 0.78802-0.65535 0.16571
   5   0 -14   18.12    1.13   0-0.26557 0.67453-0.70825 0.70818-0.65345-0.20476
   7  -3  -6 1917.65    3.95   0-0.26507 0.83869-0.70779 0.46108-0.65415 0.28701
   7  -2 -11   58.90    1.32   0-0.26501 0.83773-0.70774 0.54421-0.65423-0.02083
   7  -2 -10  202.82    1.81   0-0.26448 0.83728-0.70726 0.54368-0.65497 0.04149
   8  -4 -12  909.02    4.03   0-0.26504 0.91969-0.70777 0.38224-0.65419-0.08297
   8  -4 -11   25.95    1.26   0-0.26797 0.92232-0.71040 0.38398-0.65011-0.02534
   8  -4 -10 1356.39    4.38   0-0.26745 0.92223-0.70993 0.38318-0.65085 0.03710
  -6   3  -8  214.51    1.07   0-0.28210-0.21083-0.72284 0.96768-0.63076 0.14003
  -4   3 -15   32.68    1.21   0-0.27297-0.05262-0.71479 0.96014-0.64382-0.27453
  -3   3 -15    0.70    1.10   0-0.27123 0.02467-0.71324 0.96089-0.64628-0.27554
  -3   3  -6 3566.95    3.75   0-0.27413 0.02701-0.71582 0.96118-0.64219 0.27469
  -1   3 -14  760.65    3.40   0-0.27140 0.19081-0.71340 0.95830-0.64603-0.21152
   2   2 -14  801.81    3.65   0-0.26995 0.43390-0.71210 0.87562-0.64807-0.20987
   4   1 -12   42.25    1.37   0-0.27182 0.59869-0.71376 0.79521-0.64545-0.09008
   4   1  -9  168.44    1.65   0-0.27117 0.59845-0.71319 0.79490-0.64636 0.09526
   6  -2  -5  408.71    1.77   0-0.27176 0.76343-0.71371 0.54861-0.64553 0.34006
   6  -1  -8  116.35    1.36   0-0.26955 0.76021-0.71173 0.62928-0.64864 0.15883
   8  -5  -7   22.04    0.92   0-0.27234 0.92747-0.71423 0.30446-0.64471 0.21618
   4  -3   0   14.72    0.27   0-0.29012 0.61871-0.73100 0.48253-0.61946 0.62149
   4   1 -11    3.10    0.99   0-0.27503 0.60076-0.71785 0.79716-0.64142-0.03292
   4   1 -10  130.02    1.46   0-0.27503 0.60100-0.71785 0.79742-0.64140 0.02859
   5   0 -13    1.43    1.03   0-0.27371 0.68105-0.71668 0.71354-0.64329-0.15374
   5   0  -8  135.17    1.43   0-0.27391 0.68176-0.71686 0.71448-0.64300 0.15309
  -5   3  -7  215.49    1.05   0-0.29054-0.12143-0.73092 0.97487-0.61946 0.19035
  -2   3 -14   71.32    1.43   0-0.28191 0.11803-0.72345 0.96634-0.63213-0.22481
  -1   3 -13   74.46    1.35   0-0.28059 0.19850-0.72230 0.96577-0.63403-0.16182
   2   2 -13   -0.56    1.02   0-0.27921 0.44036-0.72108 0.88327-0.63602-0.15319
   2   2  -8  509.76    2.22   0-0.28069 0.44312-0.72238 0.88449-0.63389 0.14426
   3  -4   2   62.86    0.44   0-0.29056 0.53838-0.73093 0.39950-0.61943 0.74360
   3   0  -3  409.98    1.40   0-0.28213 0.52775-0.72364 0.72152-0.63180 0.44964
   3   1 -15    2.68    0.97   0-0.27975 0.52356-0.72156 0.80088-0.63525-0.28475
   5   0 -12  102.48    1.60   0-0.27920 0.68635-0.72108 0.71869-0.63603-0.09957
   5   0 -11    1.54    1.12   0-0.28221 0.68994-0.72371 0.72116-0.63169-0.04233
   5   0 -10  349.33    2.35   0-0.28279 0.69042-0.72421 0.72199-0.63085 0.01803
   5   0  -9  132.91    1.51   0-0.27987 0.68814-0.72166 0.71985-0.63507 0.08367
   7  -3  -7   32.00    1.03   0-0.28321 0.85538-0.72459 0.47681-0.63023 0.20166
   8  -5  -8  287.64    2.03   0-0.28433 0.93881-0.72556 0.31495-0.62860 0.13816
  -4   3 -14  127.87    1.57   0-0.28729-0.04027-0.72771 0.97126-0.62437-0.23267
  -3   3 -14  491.68    2.68   0-0.28723 0.04176-0.72766 0.97106-0.62446-0.23250
  -2   3  -7   28.17    0.88   0-0.28864 0.12333-0.72888 0.97344-0.62238 0.19427
  -1   2 -17    6.25    1.18   0-0.28432 0.20111-0.72514 0.88678-0.62872-0.41300
  -1   3 -12  815.14    3.15   0-0.28790 0.20541-0.72825 0.97164-0.62346-0.11153
   0   2 -16 1204.26    4.78   0-0.28718 0.28733-0.72762 0.88801-0.62453-0.35524
   2   2 -12 1968.47    5.09   0-0.28433 0.44695-0.72515 0.88707-0.62870-0.10665
   2   2  -9   -1.48    0.94   0-0.28643 0.44972-0.72697 0.88932-0.62564 0.07671
   3   1  -6  699.03    2.31   0-0.28548 0.53064-0.72615 0.80658-0.62702 0.26030
   4   0  -5 2416.37    3.84   0-0.28364 0.61065-0.72455 0.72246-0.62971 0.32453
   7  -4  -5    4.02    0.79   0-0.28733 0.86042-0.72775 0.39889-0.62430 0.31746
   7  -3 -13  149.44    1.94   0-0.28773 0.85782-0.72809 0.48116-0.62372-0.17417
   8  -5 -12   45.31    1.59   0-0.28759 0.94028-0.72798 0.31857-0.62392-0.11334
  -2   3 -13   18.71    0.96   0-0.29192 0.12742-0.73162 0.97472-0.61728-0.17896
  -1   3 -11   14.25    0.97   0-0.29208 0.20917-0.73176 0.97550-0.61703-0.05649
  -1   3  -9   21.62    1.01   0-0.29177 0.20898-0.73149 0.97524-0.61750 0.06673
   1   2  -6  104.97    1.15   0-0.29128 0.37145-0.73107 0.89335-0.61823 0.25188
   2   1  -4  121.67    0.95   0-0.28761 0.45042-0.72792 0.80781-0.62367 0.38007
   2   2 -11   -0.13    0.83   0-0.28829 0.45053-0.72851 0.89016-0.62266-0.04625
   2   2 -10  633.71    2.67   0-0.28894 0.45151-0.72907 0.89099-0.62170 0.00906
   3   1 -14  730.57    3.64   0-0.28969 0.53399-0.72971 0.80911-0.62059-0.23775
   4   0 -15   19.74    1.40   0-0.28950 0.61534-0.72955 0.72646-0.62087-0.29937
   5  -2  -3   25.30    0.70   0-0.29157 0.70115-0.73133 0.56456-0.61779 0.43514
   5  -1 -15    8.38    1.38   0-0.29103 0.69786-0.73086 0.64666-0.61860-0.30141
   7  -3  -8 1194.69    3.63   0-0.29245 0.86474-0.73207 0.48431-0.61648 0.12594
   8  -5 -11   90.10    1.75   0-0.29104 0.94445-0.73086 0.32068-0.61859-0.05728
   8  -5 -10  218.87    2.05   0-0.29224 0.94606-0.73189 0.32135-0.61679 0.00250
   8  -5  -9    4.40    0.95   0-0.29011 0.94484-0.73007 0.31826-0.61997 0.06748
  -2   2 -17    0.48    1.04   0-0.29253 0.12791-0.73208 0.89405-0.61641-0.42670
  -1   3 -10  548.30    2.39   0-0.29364 0.21107-0.73302 0.97706-0.61476 0.00212
   1   2 -14  326.48    2.43   0-0.29290 0.37400-0.73240 0.89394-0.61586-0.24199
   2   1 -16  235.31    2.42   0-0.29254 0.45502-0.73208 0.81076-0.61640-0.36408
   6  -2  -6  984.60    2.85   0-0.29375 0.78498-0.73312 0.56732-0.61459 0.24736
   7  -3 -12  284.84    2.34   0-0.29282 0.86430-0.73232 0.48609-0.61598-0.12084
  -5   3 -12  504.06    2.35   0-0.30292-0.10680-0.74107 0.98510-0.60058-0.13413
  -4   3 -13   12.12    0.96   0-0.29822-0.02875-0.73714 0.98123-0.60775-0.18868
  -4   3  -7   42.12    0.73   0-0.30225-0.02725-0.74051 0.98499-0.60161 0.17307
  -3   2 -17    8.96    1.22   0-0.29803 0.05291-0.73698 0.89892-0.60804-0.43247
  -3   3 -13   -0.52    0.91   0-0.29871 0.05636-0.73755 0.98117-0.60702-0.18171
  -3   3  -7   -0.31    0.56   0-0.29980 0.05351-0.73847 0.98319-0.60535 0.17636
  -2   3 -12  242.37    1.87   0-0.29979 0.13541-0.73846 0.98170-0.60537-0.12936
  -2   3  -8  144.81    1.21   0-0.30130 0.13615-0.73972 0.98420-0.60307 0.11326
  -1   2 -16  223.24    2.30   0-0.30032 0.21898-0.73890 0.89925-0.60456-0.37523
   0   2 -15   51.37    1.48   0-0.30022 0.30029-0.73882 0.89920-0.60471-0.31402
   3   1 -13   73.14    1.59   0-0.29834 0.54263-0.73724 0.81670-0.60758-0.18919
   4   0 -14  158.26    2.01   0-0.29988 0.62547-0.73853 0.73596-0.60524-0.25304
   6  -3  -4   79.18    0.96   0-0.30201 0.79357-0.74031 0.49205-0.60198 0.35789
   7  -5  -4 1055.81    2.49   0-0.30049 0.87394-0.73904 0.32659-0.60431 0.36019
   7  -3 -11   78.13    1.39   0-0.29714 0.86860-0.73623 0.48912-0.60940-0.06566
   7  -3 -10  149.47    1.64   0-0.29855 0.87049-0.73741 0.49037-0.60726-0.00620
   7  -3  -9   43.57    1.11   0-0.29744 0.86949-0.73648 0.48917-0.60894 0.05701
  -5   3  -8  453.71    1.58   0-0.30882-0.10254-0.74535 0.98992-0.59177 0.10183
  -2   3 -11   68.10    1.20   0-0.30534 0.14098-0.74248 0.98660-0.59717-0.07628
   1   2 -13   41.15    1.27   0-0.30207 0.38306-0.73976 0.90179-0.60221-0.19416
   2   1 -15   25.11    1.40   0-0.30513 0.46771-0.74230 0.82145-0.59751-0.32163
   3   1  -7  239.23    1.53   0-0.30104 0.54558-0.73890 0.81869-0.60379 0.17574
   4   0  -6 1981.20    3.79   0-0.30405 0.63119-0.74141 0.73929-0.59916 0.23231
   5  -1 -14  400.88    2.86   0-0.30144 0.70866-0.73923 0.65524-0.60318-0.25581
   6  -2 -13   59.08    1.60   0-0.30283 0.79216-0.74039 0.57538-0.60105-0.19672
  -5   3 -11    7.10    0.92   0-0.31085-0.09853-0.74663 0.99150-0.58914-0.08493
  -4   3 -12  189.26    1.64   0-0.30895-0.01872-0.74508 0.98943-0.59210-0.14232
  -3   3 -12  452.77    2.31   0-0.30678 0.06123-0.74329 0.98802-0.59548-0.13932
  -2   2 -16   33.12    1.34   0-0.31013 0.14747-0.74605 0.90815-0.59026-0.38968
  -2   3 -10  314.17    1.83   0-0.30879 0.14426-0.74495 0.98910-0.59236-0.01983
  -2   3  -9   58.30    1.03   0-0.30746 0.14286-0.74385 0.98867-0.59443 0.04355
   0   2  -5 5289.64    4.84   0-0.30754 0.30628-0.74392 0.90705-0.59429 0.28937
   1  -2   2   41.37    0.43   0-0.31037 0.39344-0.74624 0.57957-0.58989 0.71454
   1   1  -3    1.65    0.47   0-0.30663 0.38800-0.74317 0.82494-0.59572 0.41169
   1   2  -7    3.51    0.73   0-0.30676 0.38791-0.74328 0.90623-0.59551 0.16713
   3   0 -16  149.39    2.09   0-0.30579 0.54980-0.74247 0.74026-0.59701-0.38377
   3   1 -12  897.82    3.54   0-0.30586 0.55019-0.74253 0.82241-0.59690-0.13842
   3   1  -8 1303.56    3.45   0-0.30922 0.55388-0.74530 0.82574-0.59168 0.10247
   4   0 -13    4.25    1.11   0-0.30893 0.63546-0.74506 0.74297-0.59214-0.20527
   6  -2  -7  436.71    2.13   0-0.30724 0.79829-0.74367 0.57833-0.59476 0.16600
   7  -4  -6   81.49    1.10   0-0.30827 0.88115-0.74452 0.41494-0.59316 0.22594
  -5   3 -10 2116.22    3.90   0-0.31553-0.09456-0.75043 0.99506-0.58188-0.03033
  -5   3  -9   42.58    0.86   0-0.31548-0.09472-0.75039 0.99512-0.58197 0.03096
  -4   3 -11   26.40    1.01   0-0.31581-0.01164-0.75066 0.99556-0.58143-0.09190
  -4   3  -8    6.56    0.74   0-0.31626-0.01195-0.75102 0.99593-0.58073 0.09095
  -3   2  -3  146.78    0.57   0-0.32307 0.07553-0.75647 0.91971-0.56978 0.38665
  -3   3 -11    0.58    0.86   0-0.31392 0.06809-0.74913 0.99349-0.58443-0.08939
  -3   3  -8  518.06    1.84   0-0.31345 0.06675-0.74875 0.99329-0.58517 0.09562
  -2   0   1  181.14    0.68   0-0.31313 0.14804-0.74848 0.74729-0.58569 0.64894
  -1   2  -4  135.12    0.88   0-0.31326 0.22968-0.74859 0.91158-0.58548 0.34218
   0   1  -2    4.79    0.34   0-0.31207 0.31146-0.74762 0.82884-0.58735 0.46594
   1   1 -16  863.31    4.19   0-0.31333 0.39503-0.74865 0.82877-0.58536-0.39442
   1   2 -12  108.53    1.47   0-0.31021 0.39120-0.74611 0.90841-0.59026-0.14454
   2   0  -2 1489.40    1.96   0-0.31170 0.47594-0.74732 0.74573-0.58793 0.46724
   3   1 -11   12.84    0.89   0-0.31034 0.55495-0.74621 0.82721-0.59005-0.08365
   3   1 -10  519.47    2.57   0-0.31309 0.55794-0.74845 0.82911-0.58575-0.02641
   3   1  -9   24.90    1.07   0-0.31286 0.55792-0.74826 0.82893-0.58611 0.03475
   5  -1 -13   72.39    1.45   0-0.31035 0.71816-0.74622 0.66340-0.59005-0.20747
   6  -2 -12  856.79    3.73   0-0.31031 0.79971-0.74619 0.58156-0.59010-0.14617
   7  -4 -13    9.72    1.33   0-0.31127 0.88311-0.74697 0.41892-0.58860-0.20918
  -4   2 -16  723.12    3.60   0-0.31881-0.00685-0.75328 0.91454-0.57738-0.40224
  -4   3 -10  117.97    1.30   0-0.32113-0.00710-0.75513 0.99914-0.57366-0.03842
  -3   2 -16  163.33    2.07   0-0.31663 0.07296-0.75153 0.91310-0.58086-0.39889
  -3   3 -10  353.28    1.85   0-0.31851 0.07218-0.75304 0.99672-0.57787-0.03417
  -3   3  -9    0.11    0.77   0-0.31939 0.07371-0.75374 0.99701-0.57646 0.02579
  -1   2 -15   26.44    1.15   0-0.31512 0.23393-0.75031 0.91177-0.58326-0.33518
   0   1 -17    1.60    1.31   0-0.31521 0.31431-0.75038 0.82981-0.58311-0.45886
   1   2 -11   25.10    1.06   0-0.31571 0.39684-0.75079 0.91311-0.58232-0.09111
   1   2  -8   58.43    1.03   0-0.31569 0.39684-0.75077 0.91342-0.58235 0.09317
   2   1 -14  326.94    2.59   0-0.31675 0.47978-0.75162 0.83169-0.58067-0.27708
   2   1  -5  122.44    1.17   0-0.31831 0.48153-0.75288 0.83346-0.57818 0.27356
   4   0 -12   73.80    1.55   0-0.31650 0.64276-0.75142 0.74984-0.58106-0.15458
   4   0  -7  720.95    2.56   0-0.31660 0.64405-0.75151 0.75014-0.58090 0.15245
   5  -1 -12  131.71    1.76   0-0.31793 0.72573-0.75257 0.66929-0.57879-0.15714
   6  -2 -11   88.57    1.39   0-0.31532 0.80512-0.75047 0.58565-0.58294-0.09185
   6  -2 -10 1172.30    3.95   0-0.31830 0.80805-0.75287 0.58798-0.57820-0.03480
   6  -2  -9   51.67    1.22   0-0.31854 0.80858-0.75306 0.58792-0.57781 0.02620
   6  -2  -8  678.38    2.70   0-0.31530 0.80580-0.75045 0.58524-0.58297 0.09272
   7  -4 -12  194.35    2.16   0-0.31932 0.89018-0.75369 0.42582-0.57656-0.16033
  -4   3  -9   13.90    0.78   0-0.32203-0.00597-0.75565 0.99980-0.57233 0.02140
   1   2 -10   52.17    1.08   0-0.31912 0.39993-0.75333 0.91574-0.57701-0.03489
   1   2  -9    3.41    0.80   0-0.31934 0.40048-0.75351 0.91598-0.57666 0.02525
   3   0 -15   33.37    1.36   0-0.31899 0.56323-0.75323 0.75117-0.57722-0.34190
   4   0 -11   29.18    1.29   0-0.32204 0.64857-0.75566 0.75391-0.57232-0.10195
   5  -2 -15    6.46    1.40   0-0.32125 0.72947-0.75503 0.58904-0.57359-0.34563
   6  -3 -14   82.54    1.96   0-0.32192 0.81078-0.75557 0.50918-0.57251-0.28676
   7  -4  -7   31.74    0.97   0-0.32088 0.89349-0.75474 0.42548-0.57419 0.14508
  -2   2 -15    0.45    1.09   0-0.32767 0.16431-0.75912 0.92038-0.56316-0.35398
   2   1 -13   39.84    1.48   0-0.32719 0.49052-0.75875 0.83977-0.56394-0.23219
   3   0  -4  355.91    1.43   0-0.32364 0.56967-0.75596 0.75467-0.56971 0.32616
   4  -1 -15   17.92    1.28   0-0.32380 0.65108-0.75608 0.67312-0.56947-0.35032
   4   0 -10 1440.80    4.16   0-0.32492 0.65256-0.75696 0.75639-0.56765-0.04539
   4   0  -9  600.58    2.66   0-0.32608 0.65336-0.75788 0.75697-0.56576 0.01444
   4   0  -8 1226.40    3.41   0-0.32349 0.65107-0.75583 0.75487-0.56997 0.08016
   5  -3  -2 1520.20    2.26   0-0.32807 0.73788-0.75943 0.51087-0.56251 0.44141
   5  -1 -11   15.57    1.08   0-0.32348 0.73229-0.75583 0.67304-0.56998-0.10369
   5  -1 -10  396.96    2.42   0-0.32703 0.73560-0.75862 0.67568-0.56422-0.04872
   5  -1  -8 2619.33    5.08   0-0.32497 0.73459-0.75700 0.67419-0.56757 0.07726
   6  -4  -3   17.88    0.64   0-0.32840 0.81962-0.75969 0.42958-0.56197 0.37928
   7  -5  -5  141.44    1.24   0-0.32893 0.90183-0.76010 0.34882-0.56110 0.25513
   7  -4 -11    1.17    1.13   0-0.32684 0.89662-0.75847 0.42927-0.56452-0.10877
   7  -4  -8   13.42    0.93   0-0.32716 0.89975-0.75872 0.43034-0.56400 0.07298
  -4   2  -3 1162.21    0.99   0-0.35300 0.02342-0.77873 0.94192-0.52074 0.33722
  -1   1 -17    0.50    1.24   0-0.33165 0.24921-0.76274 0.83973-0.55723-0.48074
  -1   2 -14  312.17    2.29   0-0.32832 0.24790-0.76016 0.92222-0.56270-0.29502
   0   2  -6 2257.44    3.52   0-0.33020 0.32937-0.76163 0.92472-0.55961 0.19385
   1   1 -15   -0.49    1.02   0-0.32800 0.40981-0.75991 0.84308-0.56323-0.34682
   2   0 -16 1220.29    5.00   0-0.33066 0.49392-0.76198 0.75978-0.55885-0.42152
   3   0 -14  292.03    2.55   0-0.33089 0.57566-0.76216 0.76049-0.55848-0.29946
   5  -2  -4   92.92    0.99   0-0.32981 0.73930-0.76132 0.59560-0.56026 0.31642
   5  -1  -9 1125.49    3.56   0-0.32787 0.73670-0.75981 0.67656-0.56343 0.01187
   6  -3  -5  135.01    1.17   0-0.32875 0.81989-0.76050 0.51305-0.56199 0.25629
   7  -5 -13   29.72    1.38   0-0.33229 0.90313-0.76324 0.35413-0.55616-0.24260
   7  -4 -10   74.77    1.42   0-0.32861 0.90043-0.76038 0.43231-0.56223-0.05161
   7  -4  -9   43.38    1.17   0-0.32939 0.90173-0.76100 0.43274-0.56094 0.00867
  -4   2 -15  115.92    1.66   0-0.33639 0.01052-0.76663 0.92823-0.54932-0.36907
  -3   2 -15   -0.52    1.08   0-0.33422 0.09166-0.76498 0.92857-0.55295-0.35681
   5  -2 -14   94.68    1.76   0-0.33280 0.74038-0.76389 0.59826-0.55531-0.30408
   6  -3 -13    3.36    1.03   0-0.33226 0.82213-0.76347 0.51485-0.55622-0.24073
  -2   1 -17    2.12    1.45   0-0.33901 0.17428-0.76930 0.84807-0.54432-0.49760
   0   2 -11    1.08    1.05   0-0.33975 0.33893-0.76986 0.93130-0.54307-0.13037
   2   1 -12  108.81    1.47   0-0.33582 0.49846-0.76688 0.84619-0.54970-0.18540
   2   1  -6   99.33    1.07   0-0.33614 0.49924-0.76713 0.84764-0.54916 0.18296
   3  -1 -16  271.88    2.71   0-0.33877 0.58230-0.76912 0.68447-0.54473-0.43594
   4  -1 -14   41.42    1.22   0-0.33579 0.66131-0.76685 0.68236-0.54976-0.30877
   4  -1  -4   47.40    0.95   0-0.33690 0.66440-0.76770 0.68397-0.54789 0.30422
  -2   2 -14  708.80    3.20   0-0.34074 0.17700-0.77096 0.93076-0.54172-0.31589
  -1   2 -13   43.14    1.12   0-0.34037 0.25812-0.77069 0.93094-0.54234-0.25414
   0   2  -7   92.40    1.19   0-0.34174 0.34038-0.77171 0.93403-0.54000 0.11260
   1   0  -1    3.96    0.22   0-0.34092 0.42268-0.77110 0.76992-0.54140 0.48186
   1   1 -14  814.20    3.66   0-0.34047 0.42098-0.77076 0.84891-0.54218-0.31547
   2   1 -11   25.83    1.12   0-0.34278 0.50533-0.77249 0.85158-0.53823-0.13521
   3   0 -13   22.63    1.09   0-0.34105 0.58507-0.77120 0.76826-0.54118-0.25569
   5  -2 -13   43.29    1.46   0-0.34319 0.75032-0.77279 0.60619-0.53753-0.26003
   6  -5  -2   12.88    0.50   0-0.34683 0.83816-0.77550 0.36353-0.53123 0.40940
   6  -3 -12   90.85    1.55   0-0.34045 0.82910-0.77075 0.52298-0.54220-0.19420
   6  -3  -6   74.45    1.08   0-0.34412 0.83454-0.77349 0.52546-0.53592 0.16907
   7  -5 -12  624.88    3.37   0-0.34071 0.91130-0.77094 0.36074-0.54175-0.19556
   7  -5  -6  266.87    1.68   0-0.34486 0.91734-0.77404 0.36261-0.53463 0.16722
  -3   1 -17   66.27    1.57   0-0.34575 0.10134-0.77478 0.85248-0.53316-0.50808
  -3   2 -14   71.22    1.39   0-0.34878 0.10282-0.77700 0.93665-0.52788-0.32946
  -1   1 -16  841.61    4.03   0-0.34573 0.26396-0.77477 0.85167-0.53318-0.44714
  -1   2  -5  117.59    0.98   0-0.34839 0.26446-0.77672 0.93891-0.52856 0.22376
   0   2 -10  488.53    2.29   0-0.34501 0.34325-0.77423 0.93503-0.53444-0.07766
   0   2  -9   88.48    1.34   0-0.34792 0.34598-0.77638 0.93734-0.52937-0.02087
   0   2  -8  150.47    1.46   0-0.34744 0.34549-0.77603 0.93720-0.53021 0.04147
   2   0 -15   55.67    1.41   0-0.34467 0.50606-0.77398 0.76898-0.53502-0.38412
   2   1 -10   51.00    1.23   0-0.34815 0.50982-0.77655 0.85495-0.52897-0.08294
   2   1  -7    2.85    0.94   0-0.34671 0.50843-0.77549 0.85462-0.53148 0.10425
   3   0  -5    6.83    0.87   0-0.34782 0.59274-0.77630 0.77438-0.52955 0.22327
   4  -1 -13   28.26    1.40   0-0.34606 0.67147-0.77501 0.68926-0.53261-0.26459
   6  -4 -14  859.50    4.20   0-0.34493 0.83275-0.77417 0.44379-0.53458-0.32529
   6  -3 -11   49.22    1.34   0-0.34729 0.83600-0.77591 0.52696-0.53048-0.14409
   7  -5 -11   92.39    1.61   0-0.34806 0.91849-0.77648 0.36443-0.52913-0.14630
  -5   2 -14   95.93    1.42   0-0.35144-0.05788-0.77885 0.93943-0.52252-0.33443
  -4   1 -17   11.75    1.21   0-0.34867 0.02184-0.77683 0.85525-0.52739-0.51432
  -4   2 -14  365.45    2.38   0-0.35235 0.02496-0.77950 0.94004-0.52093-0.33634
  -1   2 -12  108.31    1.51   0-0.35055 0.26795-0.77820 0.93885-0.52410-0.21069
   1   0 -16  190.66    2.38   0-0.35164 0.43166-0.77899 0.77442-0.52217-0.45789
   1   1 -13    0.00    1.22   0-0.35203 0.43197-0.77928 0.85732-0.52148-0.27432
   1   1  -4 4821.29    4.33   0-0.34924 0.43060-0.77724 0.85793-0.52640 0.28276
   2   1  -9    2.38    0.98   0-0.34989 0.51280-0.77772 0.85735-0.52525-0.02624
   2   1  -8   60.40    1.19   0-0.34993 0.51244-0.77775 0.85752-0.52518 0.03595
   3  -1  -2 9836.58    5.21   0-0.35278 0.59895-0.77982 0.69545-0.52016 0.39948
   3   0 -12  109.02    1.64   0-0.34991 0.59386-0.77774 0.77485-0.52521-0.21004
   5  -2 -12   35.53    1.38   0-0.35204 0.75905-0.77928 0.61253-0.52146-0.21432
   5  -2  -5   53.43    1.00   0-0.35128 0.76038-0.77873 0.61239-0.52280 0.21748
   6  -3 -10  112.68    1.62   0-0.35210 0.84136-0.77932 0.53099-0.52136-0.09187
   6  -3  -7   58.79    1.12   0-0.35176 0.84202-0.77908 0.53089-0.52196 0.09343
   7  -5 -10 1555.54    4.73   0-0.35243 0.92407-0.77956 0.36879-0.52078-0.09323
   7  -5  -7  154.66    1.51   0-0.35300 0.92518-0.77997 0.36814-0.51977 0.09081
  -2   2 -13    0.03    0.77   0-0.35338 0.18768-0.78014 0.94030-0.51939-0.27702
   3  -1 -15    1.31    1.14   0-0.35262 0.59585-0.77959 0.69260-0.52075-0.39876
   4  -2 -15  115.96    1.83   0-0.35322 0.67762-0.78002 0.61167-0.51968-0.40071
   4  -2  -2  340.06    1.16   0-0.35633 0.68412-0.78225 0.61515-0.51413 0.39342
   4  -1 -12   47.86    1.39   0-0.35558 0.68036-0.78171 0.69544-0.51547-0.22023
   6  -4 -13   71.92    1.60   0-0.35610 0.84372-0.78208 0.45092-0.51455-0.28320
   6  -3  -9    3.13    0.99   0-0.35408 0.84474-0.78064 0.53133-0.51815-0.03445
   6  -3  -8  219.94    1.77   0-0.35501 0.84489-0.78130 0.53206-0.51650 0.02655
   7  -5  -9  104.76    1.50   0-0.35612 0.92722-0.78209 0.36953-0.51452-0.03767
   7  -5  -8  764.14    3.02   0-0.35632 0.92799-0.78224 0.36943-0.51415 0.02356
  -2   1 -16  224.94    2.20   0-0.35681 0.19316-0.78244 0.86025-0.51292-0.46737
   2   0 -14  896.59    3.91   0-0.35704 0.51872-0.78260 0.77886-0.51249-0.34586
   3   0 -11   81.55    1.29   0-0.35749 0.60147-0.78292 0.77995-0.51169-0.16241
   4  -1  -5   51.09    1.07   0-0.35772 0.68491-0.78309 0.69859-0.51127 0.20597
   6  -4  -4 1074.61    2.55   0-0.36023 0.85148-0.78486 0.45397-0.50673 0.26278
   7  -6 -12   45.48    1.49   0-0.35769 0.92827-0.78306 0.29066-0.51133-0.22619
  -3   1 -16  272.78    2.44   0-0.36456 0.11905-0.78779 0.86608-0.49911-0.48101
  -3   2 -13   19.06    1.07   0-0.36249 0.11560-0.78635 0.94742-0.50291-0.29311
  -1   1 -15    0.88    1.00   0-0.36116 0.27680-0.78542 0.86401-0.50533-0.41464
   1   1 -12  479.39    2.66   0-0.36179 0.44148-0.78586 0.86452-0.50420-0.23099
   2  -1 -16  223.76    2.52   0-0.36321 0.52374-0.78685 0.70019-0.50160-0.47879
   3   0 -10   14.59    1.06   0-0.36395 0.60744-0.78736 0.78397-0.50024-0.11248
   3   0  -6  279.52    1.54   0-0.36085 0.60562-0.78520 0.78264-0.50590 0.13934
   4  -1 -11    6.37    1.13   0-0.36339 0.68832-0.78697 0.70171-0.50127-0.17170
   5  -2  -6   74.17    1.18   0-0.36361 0.77189-0.78713 0.62033-0.50086 0.13403
   7  -6  -5   27.25    0.83   0-0.36378 0.93614-0.78725 0.29271-0.50055 0.19466
  -5   2 -13   42.39    1.11   0-0.36849-0.04219-0.78988 0.95098-0.49309-0.30259
  -4   1 -16  107.24    1.79   0-0.36917 0.04168-0.79035 0.86919-0.49182-0.48851
  -4   2 -13   45.06    1.24   0-0.36854 0.03959-0.78992 0.95077-0.49300-0.30264
  -2   2 -12 2155.17    4.93   0-0.36560 0.20048-0.78790 0.94887-0.49843-0.23682
  -1   0 -17    1.17    1.53   0-0.36753 0.28284-0.78923 0.78433-0.49487-0.54668
  -1   2  -6  115.04    1.00   0-0.36540 0.28132-0.78776 0.95030-0.49879 0.13263
   1   0 -15   10.94    1.32   0-0.36677 0.44621-0.78871 0.78453-0.49627-0.42354
   3  -1 -14  758.30    3.70   0-0.36593 0.60884-0.78813 0.70224-0.49782-0.36090
   3   0  -9   38.50    1.16   0-0.36851 0.61223-0.78990 0.78642-0.49305-0.05811
   3   0  -7   17.86    1.02   0-0.36811 0.61199-0.78963 0.78682-0.49378 0.06587
   4  -5   2    8.83    0.26   0-0.38529 0.71436-0.80096 0.38759-0.46102 0.58503
   4  -2 -14  369.58    2.81   0-0.36663 0.69085-0.78861 0.62087-0.49652-0.36249
   6  -4 -12   93.52    1.66   0-0.36610 0.85405-0.78825 0.45712-0.49750-0.23938
   7  -6 -11   22.65    1.34   0-0.36663 0.93708-0.78861 0.29473-0.49652-0.17895
  -4   1   0   98.01    0.53   0-0.37276 0.04282-0.79238 0.87453-0.48497 0.48557
  -1   2  -7    2.59    0.89   0-0.37299 0.29042-0.79253 0.95500-0.48453 0.05695
   1   1 -11   -0.15    1.03   0-0.37170 0.45182-0.79167 0.87108-0.48695-0.18650
   2   0 -13   21.34    1.20   0-0.36971 0.53133-0.79031 0.78802-0.49067-0.30599
   2   0  -3 2663.11    3.00   0-0.36911 0.53273-0.78990 0.78804-0.49179 0.30984
   3   0  -8  142.70    1.37   0-0.36967 0.61429-0.79029 0.78825-0.49074 0.00111
   4  -1 -10  126.75    1.52   0-0.36969 0.69576-0.79030 0.70630-0.49070-0.12221
   4  -1  -6   95.34    1.15   0-0.36955 0.69666-0.79021 0.70618-0.49097 0.12421
   5  -3  -3  392.62    1.43   0-0.37414 0.78351-0.79330 0.54460-0.48237 0.30015
   7  -6 -10  176.65    2.05   0-0.37330 0.94421-0.79274 0.30009-0.48395-0.13042
  -3   2 -12  238.77    1.83   0-0.37682 0.13086-0.79474 0.95668-0.47789-0.25682
  -2   1 -15   26.00    1.31   0-0.37444 0.21108-0.79316 0.87302-0.48240-0.43657
  -2   2 -11    0.98    0.89   0-0.37540 0.21108-0.79380 0.95715-0.48058-0.19441
   0   1 -13   15.03    1.06   0-0.37350 0.37245-0.79253 0.87273-0.48417-0.31182
   1   1  -5   -0.69    0.67   0-0.37314 0.45604-0.79229 0.87199-0.48485 0.17886
   4  -1  -9  165.30    1.62   0-0.37411 0.70091-0.79294 0.70902-0.48302-0.06876
   4  -1  -8  173.81    1.69   0-0.37665 0.70309-0.79463 0.71032-0.47823-0.01152
   4  -1  -7  221.95    1.74   0-0.37533 0.70223-0.79375 0.70959-0.48073 0.05235
   6  -5 -13   16.41    1.40   0-0.37687 0.86534-0.79478 0.38285-0.47780-0.32045
   6  -4 -11   51.42    1.38   0-0.37431 0.86361-0.79307 0.46418-0.48264-0.19260
   7  -6  -6  239.28    1.67   0-0.37534 0.94724-0.79376 0.29977-0.48071 0.11311
  -2   0 -17   -1.15    1.29   0-0.37895 0.21668-0.79598 0.79967-0.47362-0.55826
  -1   1 -14  804.73    3.51   0-0.37730 0.29600-0.79488 0.87497-0.47678-0.38116
   1   1 -10 1346.26    3.78   0-0.37869 0.45990-0.79580 0.87675-0.47413-0.13805
   2  -1 -15   25.11    1.43   0-0.37877 0.54118-0.79586 0.71227-0.47397-0.44507
   3  -1 -13   71.10    1.38   0-0.37824 0.62258-0.79551 0.71222-0.47498-0.32213
   4  -3 -15   33.00    1.63   0-0.37964 0.70429-0.79643 0.54929-0.47230-0.44801
   4  -2 -13   45.76    1.49   0-0.37872 0.70458-0.79582 0.63076-0.47407-0.32310
   6  -4  -5  182.21    1.35   0-0.37800 0.86881-0.79535 0.46545-0.47543 0.16973
   7  -7 -11    0.30    1.36   0-0.38165 0.95275-0.79774 0.22163-0.46844-0.20640
   7  -6  -9    2.58    1.02   0-0.37856 0.94991-0.79572 0.30214-0.47437-0.07772
   7  -6  -8  294.04    2.06   0-0.38063 0.95221-0.79707 0.30443-0.47041-0.02050
   7  -6  -7   31.48    1.02   0-0.38019 0.95179-0.79679 0.30378-0.47125 0.04202
  -5   2 -12   38.06    1.05   0-0.38387-0.02556-0.79940 0.96195-0.46417-0.27017
  -4   2 -12  502.44    2.46   0-0.38256 0.05517-0.79855 0.96132-0.46672-0.26791
  -3   1 -15    0.85    1.15   0-0.38343 0.13732-0.79912 0.87919-0.46502-0.45439
   0   1  -3   34.84    0.57   0-0.38287 0.38212-0.79876 0.88001-0.46611 0.28427
   1   0 -14  137.85    1.83   0-0.38111 0.46220-0.79762 0.79624-0.46950-0.38838
   1   1  -9    0.93    0.96   0-0.38205 0.46443-0.79822 0.88121-0.46770-0.08632
   1   1  -6  234.74    1.45   0-0.38373 0.46473-0.79931 0.88022-0.46444 0.09862
   2   0 -12  855.09    3.44   0-0.38084 0.54339-0.79744 0.79582-0.47002-0.26520
   3  -2 -15   -0.94    1.26   0-0.38253 0.62689-0.79853 0.63273-0.46677-0.45280
   5  -4 -14   30.45    1.57   0-0.38295 0.78920-0.79881 0.47029-0.46595-0.39332
   6  -4 -10  333.29    2.23   0-0.38131 0.87085-0.79774 0.46930-0.46912-0.14463
  -4   1 -15   19.56    1.23   0-0.38888 0.06210-0.80233 0.88280-0.45489-0.46356
  -3   0 -17   50.09    1.73   0-0.38700 0.14277-0.80114 0.79880-0.45859-0.58241
  -3   2 -11   64.11    1.18   0-0.38874 0.14259-0.80224 0.96486-0.45517-0.21823
  -2   2 -10  547.96    2.29   0-0.38546 0.22122-0.80016 0.96302-0.46160-0.15096
  -1   0 -16  187.75    2.23   0-0.38543 0.30381-0.80014 0.79758-0.46166-0.51883
   0   0 -15   -1.76    1.20   0-0.38700 0.38672-0.80114 0.80256-0.45859-0.45177
   0   1 -12  163.99    1.68   0-0.38549 0.38455-0.80018 0.88082-0.46154-0.27339
   1  -1 -16  837.16    4.17   0-0.38517 0.46553-0.79997 0.71556-0.46218-0.51845
   1   1  -8  332.09    1.86   0-0.38809 0.46874-0.80183 0.88251-0.45644-0.03240
   1   1  -7   -0.58    0.92   0-0.38758 0.46881-0.80151 0.88278-0.45745 0.02846
   5  -5   0 3387.07    2.05   0-0.40163 0.81140-0.81010 0.39666-0.42920 0.43102
   6  -5 -12  139.99    1.95   0-0.38798 0.87590-0.80176 0.39114-0.45666-0.28015
   6  -5  -3   25.94    0.67   0-0.38972 0.88055-0.80285 0.39025-0.45324 0.27061
   6  -4  -9    7.70    0.96   0-0.38675 0.87655-0.80098 0.47163-0.45908-0.09261
   6  -4  -6 1288.23    3.30   0-0.38686 0.87725-0.80105 0.47137-0.45886 0.09166
   7  -7 -10  643.98    3.32   0-0.38912 0.95976-0.80248 0.22900-0.45442-0.16039
  -6   2 -11   89.59    1.24   0-0.39349-0.09767-0.80443 0.96866-0.44589-0.22749
  -3   2  -4   10.88    0.51   0-0.39400 0.14736-0.80474 0.96871-0.44487 0.20060
  -2   1 -14  319.27    2.44   0-0.39122 0.22815-0.80302 0.88387-0.45041-0.40696
  -2   2  -9    0.10    0.85   0-0.39256 0.22879-0.80385 0.96767-0.44775-0.10403
   0  -1   2    3.09    0.35   0-0.39234 0.39232-0.80372 0.72057-0.44819 0.57256
   2  -2 -16   30.49    1.53   0-0.39242 0.55453-0.80377 0.63833-0.44802-0.53257
   2   0 -11    1.96    1.02   0-0.39034 0.55365-0.80247 0.80224-0.45216-0.22126
   3  -1 -12  811.92    3.48   0-0.38961 0.63430-0.80202 0.71892-0.45359-0.28241
   4  -2 -12  505.66    2.86   0-0.38971 0.71605-0.80207 0.63735-0.45341-0.28291
   6  -4  -8  299.02    1.95   0-0.38964 0.87991-0.80203 0.47323-0.45353-0.03709
   6  -4  -7   29.13    1.04   0-0.39034 0.88038-0.80247 0.47336-0.45215 0.02352
  -4   2 -11    1.33    0.83   0-0.39646 0.06929-0.80614 0.96949-0.44003-0.23403
  -1   0   1    4.29    0.25   0-0.39600 0.31266-0.80587 0.80516-0.44095 0.50474
   1   0 -13   17.19    1.35   0-0.39529 0.47618-0.80543 0.80419-0.44238-0.35415
   2  -1 -14  311.01    2.49   0-0.39311 0.55587-0.80409 0.72131-0.44674-0.41168
   3  -1  -3  850.40    1.89   0-0.39625 0.64190-0.80602 0.72202-0.44046 0.25857
   4  -3 -14  125.65    1.88   0-0.39351 0.71876-0.80434 0.55796-0.44596-0.41335
   5  -4 -13   14.15    1.30   0-0.39601 0.80291-0.80587 0.47687-0.44094-0.35620
   5  -3  -4 1487.11    2.93   0-0.39720 0.80641-0.80660 0.55847-0.43852 0.19464
   6  -6 -13    1.37    1.11   0-0.39310 0.88319-0.80408 0.31003-0.44678-0.35068
   7  -7  -9    1.07    0.90   0-0.39434 0.96731-0.80485 0.22852-0.44429-0.10820
  -5   2 -11   43.36    0.95   0-0.39829-0.01043-0.80674 0.97141-0.43608-0.23727
  -3   2 -10  309.69    1.84   0-0.39954 0.15410-0.80749 0.97172-0.43354-0.17859
  -2   0 -16 1196.39    4.72   0-0.39716 0.23579-0.80606 0.80635-0.43836-0.54231
  -2   2  -8  332.33    1.70   0-0.39732 0.23376-0.80615 0.97081-0.43804-0.05165
  -2   2  -7   -0.08    0.86   0-0.40000 0.23666-0.80776 0.97147-0.43260 0.00408
   0   1 -11   68.44    1.26   0-0.39654 0.39645-0.80568 0.88768-0.43961-0.23356
   2   0 -10  482.88    2.46   0-0.39947 0.56264-0.80745 0.80702-0.43368-0.17818
   2   0  -4 7599.84    5.66   0-0.39637 0.56025-0.80558 0.80439-0.43996 0.19649
   3  -2 -14   70.57    1.56   0-0.39691 0.64153-0.80591 0.64179-0.43886-0.41978
   3  -1 -11   11.63    1.15   0-0.39984 0.64450-0.80767 0.72525-0.43292-0.24130
   4  -2 -11   -0.50    1.14   0-0.39894 0.72484-0.80713 0.64646-0.43476-0.23724
   5  -3 -10 2112.64    5.27   0-0.39992 0.80770-0.80771 0.56103-0.43277-0.18016
   6  -5 -11    5.20    1.19   0-0.39711 0.88748-0.80602 0.39540-0.43847-0.23607
  -3   1 -14  751.99    3.29   0-0.40052 0.15654-0.80828 0.89061-0.43130-0.42659
   0  -1 -16  195.28    2.40   0-0.40344 0.40327-0.81000 0.72726-0.42529-0.55486
   0   0 -14  974.90    4.04   0-0.40168 0.40167-0.80897 0.80885-0.42893-0.42873
   1  -1 -15   -0.10    1.02   0-0.40036 0.48242-0.80819 0.72624-0.43162-0.48906
   4  -4 -15   -2.87    1.22   0-0.40063 0.72754-0.80835 0.48704-0.43107-0.48251
   5  -5 -14  287.85    2.72   0-0.40193 0.80836-0.80911 0.40012-0.42841-0.43112
  -7   2  -5   94.13    0.45   0-0.42480-0.15113-0.82201 0.98599-0.37914 0.07283
  -6   2 -10 1157.75    3.02   0-0.40758-0.08407-0.81269 0.97700-0.41640-0.19582
  -4   1 -14   42.99    1.33   0-0.40709 0.08056-0.81241 0.89414-0.41742-0.43983
  -4   2 -10  341.22    1.90   0-0.40763 0.08023-0.81272 0.97711-0.41628-0.19613
  -3   0 -16  146.55    2.00   0-0.40653 0.16265-0.81209 0.81117-0.41860-0.56103
  -3   2  -9   56.28    1.10   0-0.40802 0.16237-0.81294 0.97717-0.41546-0.13542
  -2   1 -13   39.55    1.24   0-0.40625 0.24338-0.81193 0.89320-0.41918-0.37701
   0   1 -10  103.58    1.52   0-0.40574 0.40518-0.81163 0.89350-0.42025-0.19136
   2  -1 -13   41.50    1.32   0-0.40668 0.56911-0.81218 0.72918-0.41827-0.37844
   2   0  -9   87.26    1.35   0-0.40615 0.56926-0.81187 0.81103-0.41940-0.13117
   4  -3 -13   11.91    1.33   0-0.40661 0.73237-0.81213 0.56490-0.41843-0.37858
   5  -4 -12   65.24    1.55   0-0.40717 0.81428-0.81246 0.48400-0.41725-0.31877
   5  -3  -9   43.75    1.25   0-0.40580 0.81421-0.81167 0.56470-0.42012-0.13126
   6  -6 -12  615.32    3.49   0-0.40455 0.89327-0.81095 0.31972-0.42272-0.31463
   6  -6  -2  966.06    1.97   0-0.41254 0.90331-0.81548 0.32039-0.40590 0.28501
   6  -5 -10   93.82    1.56   0-0.40557 0.89495-0.81153 0.40135-0.42060-0.19271
   6  -5  -4   58.01    0.94   0-0.40907 0.89994-0.81354 0.40131-0.41326 0.16932
  -5   1 -14  404.76    2.53   0-0.40878 0.00108-0.81383 0.89602-0.41355-0.44375
  -5   2 -10    2.46    0.83   0-0.41046 0.00122-0.81477 0.97906-0.41001-0.20327
   1  -1   1    1.65    0.16   0-0.41515 0.49722-0.81737 0.73385-0.39998 0.46341
   1   0 -12  163.20    1.71   0-0.40713 0.48833-0.81288 0.81242-0.41702-0.31818
   2  -2 -15    2.01    1.08   0-0.40738 0.57062-0.81303 0.64853-0.41650-0.50332
   2   0  -5 5239.96    5.21   0-0.40804 0.57218-0.81340 0.81284-0.41512 0.10997
   3  -3 -15    0.47    1.08   0-0.40746 0.65232-0.81307 0.56638-0.41634-0.50319
   3  -2 -13   19.57    1.31   0-0.40998 0.65467-0.81450 0.64976-0.41102-0.38581
   3  -1 -10  542.96    2.60   0-0.40784 0.65318-0.81329 0.73093-0.41553-0.19732
   4  -2 -10  342.55    2.21   0-0.40783 0.73473-0.81328 0.64882-0.41557-0.19756
   5  -3  -8  460.37    2.35   0-0.41072 0.81898-0.81492 0.56814-0.40946-0.08029
   5  -3  -5  121.07    1.15   0-0.40771 0.81706-0.81322 0.56603-0.41580 0.11061
  -5   0 -16   35.86    1.61   0-0.41414 0.00662-0.81642 0.81607-0.40253-0.57744
  -4   0 -16  102.87    1.79   0-0.41163 0.08630-0.81503 0.81493-0.40791-0.57245
  -3   2  -8  146.99    1.27   0-0.41529 0.16915-0.81705 0.98130-0.40005-0.08965
  -3   2  -5   43.26    0.71   0-0.41498 0.16836-0.81688 0.98106-0.40072 0.09501
   0   1  -9    7.70    1.01   0-0.41392 0.41324-0.81630 0.89806-0.40300-0.14779
   0   1  -4  116.35    0.83   0-0.41108 0.41049-0.81473 0.89648-0.40907 0.16580
   1  -2 -16  225.25    2.54   0-0.41328 0.49356-0.81595 0.65065-0.40438-0.57584
   2   0  -8  155.83    1.38   0-0.41112 0.57451-0.81475 0.81395-0.40899-0.08046
   2   0  -7   88.44    1.24   0-0.41426 0.57747-0.81649 0.81549-0.40228-0.02576
   2   0  -6 2259.89    3.81   0-0.41391 0.57719-0.81630 0.81533-0.40303 0.03700
   5  -3  -7  216.77    1.64   0-0.41323 0.82179-0.81592 0.56856-0.40448-0.02378
   5  -3  -6  125.85    1.28   0-0.41256 0.82154-0.81555 0.56818-0.40590 0.03910
   6  -5  -9   21.46    1.10   0-0.41222 0.90216-0.81536 0.40508-0.40663-0.14526
  -6   2  -9   52.35    0.90   0-0.42066-0.07105-0.81968 0.98421-0.38840-0.16244
  -6   2  -4 1239.49    1.18   0-0.44172-0.05221-0.82991 0.99408-0.34029 0.09539
  -4   2  -9  207.13    1.48   0-0.41841 0.09092-0.81849 0.98322-0.39332-0.15795
  -4   2  -4 1889.72    1.95   0-0.42492 0.09580-0.82189 0.98623-0.37899 0.13442
  -3   1 -13   71.35    1.34   0-0.41752 0.17280-0.81801 0.89975-0.39527-0.40063
  -2   0 -15   57.83    1.45   0-0.41499 0.25300-0.81664 0.81686-0.40073-0.51824
   0   0 -13    0.18    1.22   0-0.41515 0.41542-0.81673 0.81780-0.40039-0.39788
   1  -1 -14  830.05    3.85   0-0.41609 0.49764-0.81724 0.73535-0.39835-0.45961
   3  -1  -9   23.25    0.94   0-0.41543 0.66067-0.81688 0.73497-0.39977-0.15121
   3  -1  -4 5353.50    4.98   0-0.41504 0.66128-0.81667 0.73325-0.40061 0.15697
   4  -2  -9  207.16    1.73   0-0.41519 0.74239-0.81675 0.65235-0.40029-0.15108
   5  -5 -13   -0.57    1.15   0-0.41487 0.82247-0.81658 0.41232-0.40097-0.39130
   5  -4 -11   11.83    1.13   0-0.41788 0.82554-0.81820 0.48959-0.39448-0.27989
   5  -4  -2    9.09    0.60   0-0.42068 0.82963-0.81970 0.48992-0.38835 0.26718
   6  -7 -12   47.81    1.48   0-0.41796 0.90641-0.81825 0.24575-0.39429-0.34307
   6  -6 -11   -0.89    1.26   0-0.41614 0.90347-0.81726 0.33024-0.39826-0.27262
   6  -5  -8   20.89    1.05   0-0.41789 0.90781-0.81821 0.40785-0.39446-0.09577
   6  -5  -5   36.22    1.01   0-0.41844 0.90900-0.81851 0.40703-0.39325 0.08794
  -5   2  -9   28.73    0.90   0-0.42286 0.01333-0.82162 0.98571-0.38297-0.16796
  -3   2  -7   27.21    0.75   0-0.42003 0.17389-0.82014 0.98409-0.38921-0.03915
  -3   2  -6    0.13    0.63   0-0.41936 0.17363-0.81978 0.98466-0.39067 0.02241
  -2   1 -12  101.77    1.49   0-0.42080 0.25734-0.82055 0.90180-0.38751-0.34749
  -1   1  -2 5552.60    2.75   0-0.42246 0.33966-0.82141 0.90319-0.38384 0.26326
   0  -1 -15   11.34    1.38   0-0.41943 0.41966-0.81982 0.73797-0.39052-0.52868
   0   1  -8   30.81    1.06   0-0.42020 0.41986-0.82023 0.90230-0.38882-0.09997
   1   0 -11   65.56    1.24   0-0.41813 0.49977-0.81913 0.81983-0.39335-0.28018
   2  -1 -12  105.56    1.52   0-0.41853 0.58210-0.81934 0.73746-0.39249-0.34307
   4  -3 -12  191.36    1.99   0-0.41808 0.74432-0.81910 0.57348-0.39346-0.34268
   4  -2  -8 2328.81    4.77   0-0.42116 0.74796-0.82073 0.65613-0.38671-0.10290
   6  -5  -7   11.26    0.94   0-0.42129 0.91116-0.82080 0.41041-0.38642-0.04202
   6  -5  -6   13.30    1.02   0-0.42170 0.91185-0.82102 0.41068-0.38552 0.01845
  -7   2  -6  110.31    0.69   0-0.43159-0.14395-0.82775 0.98919-0.36203-0.00542
  -6   1 -13   28.00    1.15   0-0.42518-0.06533-0.82457 0.90512-0.37659-0.41906
  -4   1 -13   29.67    1.19   0-0.42367 0.09649-0.82379 0.90405-0.37996-0.41612
  -3   0 -15   34.88    1.38   0-0.42425 0.17932-0.82409 0.82237-0.37866-0.53986
   0   1  -7   23.27    0.97   0-0.42414 0.42335-0.82404 0.90568-0.37891-0.04870
   0   1  -5   99.34    0.91   0-0.42159 0.42091-0.82271 0.90472-0.38458 0.08004
   2  -2 -14  707.41    3.68   0-0.42210 0.58458-0.82298 0.65851-0.38345-0.47508
   3  -3 -14  488.40    3.13   0-0.42144 0.66563-0.82263 0.57722-0.38491-0.47416
   3  -2 -12  240.14    2.15   0-0.42145 0.66621-0.82264 0.65915-0.38489-0.35104
   3  -1  -8 1455.19    3.64   0-0.42075 0.66603-0.82227 0.74031-0.38645-0.10313
   3  -1  -5 1813.60    3.27   0-0.42325 0.66884-0.82357 0.74130-0.38091 0.07622
   4  -3  -1  100.81    0.63   0-0.42707 0.75514-0.82552 0.57833-0.37234 0.31327
   4  -2  -7  785.67    2.73   0-0.42413 0.75124-0.82403 0.66003-0.37893-0.04924
   6  -6 -10 2248.70    5.78   0-0.42410 0.91344-0.82401 0.33411-0.37900-0.23480
  -6   2  -8  664.84    1.98   0-0.43087-0.06221-0.82892 0.98946-0.36282-0.12687
  -5   1 -13   73.54    1.36   0-0.42646 0.01732-0.82674 0.90513-0.37288-0.42290
  -4   2  -8 2270.07    3.71   0-0.42696 0.09784-0.82698 0.98828-0.37176-0.11788
   0   1  -6   10.03    0.72   0-0.42463 0.42371-0.82580 0.90734-0.37702 0.01057
   1   0  -2    4.77    0.40   0-0.42620 0.50760-0.82660 0.82644-0.37346 0.25243
   3  -1  -7  237.13    1.56   0-0.42407 0.66947-0.82552 0.74349-0.37828-0.04984
   3  -1  -6  724.19    2.37   0-0.42503 0.67081-0.82601 0.74410-0.37611 0.00937
   5  -5 -12  232.79    2.26   0-0.42659 0.83311-0.82680 0.41813-0.37260-0.36358
   5  -4 -10  112.69    1.61   0-0.42581 0.83377-0.82640 0.49984-0.37436-0.23880
  -5   2  -8   50.90    0.91   0-0.43293 0.02174-0.83051 0.99077-0.35773-0.13177
  -5   2  -4   90.59    0.55   0-0.44341 0.03115-0.83528 0.99596-0.33289 0.08834
  -4   0 -15   20.29    1.29   0-0.43017 0.10314-0.82918 0.82456-0.36410-0.55464
  -2  -1 -16  234.02    2.57   0-0.42915 0.26573-0.82868 0.74281-0.36644-0.61358
  -1   1 -10 1423.24    3.73   0-0.42743 0.34413-0.82783 0.90802-0.37036-0.24170
   0  -2 -16 1185.16    5.05   0-0.42958 0.42803-0.82889 0.66230-0.36546-0.61462
   0   0 -12  574.99    2.91   0-0.42857 0.42737-0.82839 0.82671-0.36776-0.36736
   1  -2 -15   27.47    1.30   0-0.42784 0.50830-0.82803 0.66253-0.36942-0.55039
   1  -1 -13    2.11    1.28   0-0.42901 0.50996-0.82861 0.74532-0.36676-0.43066
   1   0 -10  101.08    1.31   0-0.42787 0.50866-0.82804 0.82734-0.36937-0.24302
   2  -1 -11   23.73    1.18   0-0.42962 0.59234-0.82891 0.74600-0.36535-0.30786
   3  -4 -15   35.30    1.46   0-0.42735 0.67023-0.82779 0.49954-0.37054-0.54928
   4  -3 -11   24.65    1.12   0-0.42795 0.75415-0.82808 0.58326-0.36918-0.30552
   5  -6 -13   17.79    1.47   0-0.42977 0.83587-0.82898 0.33845-0.36502-0.43296
   6  -7 -11   23.68    1.34   0-0.42777 0.91712-0.82800 0.25658-0.36958-0.30644
[truncated: 9,653,782 more chars]
